# Supplementary material for: Seed‐Borne Spirosoma pollinicola in Commercial Hazelnuts: A Global Survey of Microbial Presence and Allergen Diversity
Source: Plant Cell Environ. 2025 Oct 6;49(1):398–409. doi: 10.1111/pce.70225 (PMC12675980; doi:10.1111/pce.70225)
Supplement: Supplementary file 4 — Supplemental Table S1: List of major hazelnut allergens detected in the commercial samples. [file PCE-49-398-s002.xlsx]

## Sheet: 18 culticars log 2
Supplemental Table 1.Log₂ protein intensities for 372 proteins across 18 cultivars (1–18), each with four biological replicates (A–D). One-way ANOVA with Benjamini–Hochberg adjustment (FDR < 0.05) was applied to identify statistically significant differences.
Accession Uniprot	Description	1A	1B	1C	1D	2A	2B	2C	2D	3A	3B	3C	3D	4A	4B	4C	4D	5A	5B	5C	5D	6A	6B	6C	6D	7A	7B	7C	7D	8A	8B	8C	8D	9A	9B	9C	9D	10A	10B	10C	10D	11A	11B	11C	11D	12A	12B	12C	12D
A0A7L7SUH3	Tubulin alpha chain OS=Betula platyphylla OX=78630 PE=2 SV=1	8.44419	8.71939	9.6027	8.71012	9.21383	9.19426	9.82591	9.10224	8.76288	9.92778	9.12386	9.10198	8.78986	8.69662	8.81186	9.44315	9.68141	9.6994	10.0438	9.55976	8.01848	8.19869	8.44997	8.44667	8.74752	8.25267	8.20604	9.31719	9.15279	9.14466	9.06717	8.83668	10.9559	10.6728	10.5056	10.1964	9.22135	10.4861	10.5717	10.4866	9.09908	8.93605	9.07788	8.69836	8.3015	8.68965	8.89875	8.47735
A0A5N6RNH9	Superoxide dismutase [Cu-Zn] OS=Carpinus fangiana OX=176857 GN=FH972_017657 PE=3 SV=1	8.35623	8.19032	8.28771	8.41616	8.34563	8.29094	7.97441	8.19869	8.50938	8.84925	8.61139	8.25644	8.52904	8.21432	8.48099	8.31198	8.87221	9.23601	9.21965	8.31967	8.14006	8.34119	8.49785	8.70356	8.34518	8.09381	8.37025	8.43421	8.64962	8.73505	8.28077	8.28077	9.84941	10.5777	10.8512	10.663	10.4891	9.44564	9.46148	10.1633	9.54361	10.2143	9.64692	9.15709	8.76818	9.57346	8.70494	8.44543
A0A5N6QYF9	M20_dimer domain-containing protein OS=Carpinus fangiana OX=176857 GN=FH972_008373 PE=4 SV=1	8.61655	8.63844	8.22497	8.90569	9.12464	8.88783	8.33851	8.46638	8.11009	7.80993	8.30788	8.46025	8.29002	8.29048	8.41954	7.73132	8.77248	8.94339	8.30834	9.04111	8.12825	8.49386	8.51057	8.56529	7.92184	8.65678	8.70356	8.19426	8.76222	8.5267	8.38888	8.57592	7.57818	7.29278	7.38284	7.88264	8.63118	8.14364	7.97556	7.84235	9.01709	8.56491	8.75389	8.79149	7.91468	8.00338	8.36588	8.38241
A0A7D7KHQ0	LEA5 OS=Betula platyphylla OX=78630 PE=2 SV=1	11.5296	11.9199	11.0728	11.4649	11.8934	11.6947	10.2976	11.6027	11.5434	11.4402	11.9002	11.8805	12.3321	12.1646	12.3013	11.613	11.8375	11.909	11.2141	11.9114	11.5879	11.5079	12.0935	11.8174	10.7855	11.7992	11.6749	11.0843	11.6569	11.8418	11.7278	11.7251	11.4401	10.6443	11.6764	11.4458	12.3366	11.9739	12.0316	11.6787	12.7486	12.6575	12.5414	12.411	12.6917	12.2153	12.1499	12.4735
A0A5N6RF81	Mitochondrial import inner membrane translocase subunit TIM22 OS=Carpinus fangiana OX=176857 GN=FH972_015340 PE=4 SV=1	10.274	9.91886	10.0167	10.5186	10.5991	10.5391	9.89391	9.90072	10.0156	9.6907	9.91976	9.81073	10.2291	10.1726	10.7795	9.87067	10.1551	9.82956	9.98797	10.301	11.0194	10.9025	10.7377	10.4582	9.68527	10.2239	10.3646	10.4227	10.0561	9.86805	9.87652	10.436	9.30834	8.86295	9.13699	9.507	9.20506	8.96723	9.30538	9.08401	9.37003	9.70044	9.62516	10.1302	9.66942	9.06717	9.55286	9.58515
A0A5N6QXN0	Leucine-rich repeat-containing N-terminal plant-type domain-containing protein OS=Carpinus fangiana OX=176857 GN=FH972_008069 PE=4 SV=1	8.94398	8.91767	9.57289	9.35226	9.20726	9.39189	9.39596	8.83194	9.32935	9.65607	9.24008	9.44357	9.39511	9.32012	9.39103	9.50383	9.50859	9.06286	9.44501	9.37265	9.64548	9.48844	9.79799	9.03755	9.97613	9.71716	10.1565	10.4044	9.06905	9.05121	8.84518	9.36041	9.45594	8.96896	9.10093	9.11166	8.80929	9.44522	9.58271	9.30195	9.803	9.33226	9.73352	9.91752	10.313	9.93325	10.294	10.2639
A0A660KU21	Carbonic anhydrase OS=Carpinus fangiana OX=176857 GN=FH972_011325 PE=3 SV=1	8.72485	8.55497	9.60307	9.40514	8.07842	8.80122	9.30561	8.1375	7.00787	7.34074	6.87406	7.37417	9.0634	8.87958	8.8351	9.14644	8.16641	8.21723	8.80607	8.16792	8.55766	8.10014	8.68054	7.73674	8.50938	7.98755	7.99266	8.31832	7.44956	8.06016	7.78333	7.98982	8.31967	8.33047	8.06393	8.03892	7.91588	8.37461	8.27752	8.76022	7.88448	7.20945	7.24982	7.26021	6.97269	6.88753	7.50621	7.46434
A0A5N6R9K4	Dehydrin OS=Carpinus fangiana OX=176857 GN=FH972_014042 PE=3 SV=1	9.86712	10.0264	9.98185	9.61985	10.1415	9.78856	9.21602	9.86867	9.54323	10.0829	10.297	10.3762	10.163	10.6675	10.1798	10.2805	9.69453	9.79247	10.0724	10.0312	9.75739	9.54303	10.0703	9.73995	9.89042	10.2637	10.2441	10.217	9.96867	10.014	9.90011	9.8275	9.32215	8.81826	10.0682	8.82432	9.90418	9.66409	9.77215	9.89148	10.3414	10.5805	10.5237	9.94983	10.3541	9.86944	9.56872	10.1235
Q9FEM5	Catalase (Fragment) OS=Betula pendula OX=3505 GN=cat PE=2 SV=1	9.02264	8.81954	9.89633	8.91019	9.18314	9.11504	9.2009	8.77182	8.41109	7.6359	7.8679	8.39874	7.38457	8.86511	7.8759	7.16993	9.77363	7.57289	8.36982	9.86357	8.99718	8.88905	8.43129	9.55094	9.59824	7.78005	8.83573	8.40003	7.87221	8.18933	8.65105	8.56529	8.02292	7.67101	7.27984	9.46557	6.91289	7.09276	7.82528	8.00955	7.1334	7.3345	7.66178	7.66676	7.96347	7.67596	8.6319	7.70044
A0A5N6QQ59	DM2 domain-containing protein OS=Carpinus fangiana OX=176857 GN=FH972_004619 PE=4 SV=1	7.99831	7.89603	7.76155	7.86913	7.67313	7.93782	7.44211	7.99435	8.26959	7.53294	7.87529	7.77413	7.96	7.98128	8.03012	7.5947	7.44377	7.49265	7.12722	7.61029	8.02181	8.04712	8.33718	8.20799	7.60511	7.81826	7.92778	7.32823	7.87652	7.93664	7.8392	7.82718	7.94661	7.61985	7.81442	8.28263	8.06985	7.54148	7.95303	7.81186	7.99435	8.22641	7.79246	8.15987	8.26397	8.22593	8.50978	8.36938
Q8W1C2	Cor 9 OS=Corylus avellana OX=13451 PE=2 SV=1	13.6223	13.0333	13.2135	12.9226	13.0324	13.1254	12.9744	13.1083	12.9105	12.7865	12.88	12.9358	12.2186	11.8427	11.7568	11.824	13.1249	12.3886	12.7129	12.7695	12.4129	12.5924	12.3126	12.048	13.1408	12.1065	12.9296	12.7215	12.2516	12.5989	12.6208	12.5412	12.2997	12.3093	12.939	12.4384	12.0938	12.8729	12.3942	12.8739	12.6434	12.9888	13.263	13.065	12.8409	13.233	12.9002	13.2658
A0A5N6RJU5	Tubulin alpha chain OS=Carpinus fangiana OX=176857 GN=FH972_017658 PE=3 SV=1	10.6303	10.4102	10.9211	10.9094	10.6367	10.7175	11.5974	10.4974	10.5461	11.0347	10.5424	10.72	10.4423	10.6495	10.3938	10.938	11.2044	10.7642	11.1074	11.0796	10.5454	10.549	10.4433	10.6628	10.795	10.0839	10.4033	10.7942	10.8138	10.6495	10.8126	10.727	11.236	11.825	10.9048	11.1989	10.6048	10.8003	10.9218	11.1153	10.01	10.0962	10.3854	10.0855	9.1334	10.2327	10.1809	9.98171
A0A5N6RGS8	SMP domain-containing protein OS=Carpinus fangiana OX=176857 GN=FH972_015655 PE=3 SV=1	9.96029	9.95216	10.8584	10.241	9.38974	9.75639	10.0875	9.79181	10.0116	9.84455	9.44274	9.69366	10.2759	10.3171	10.5116	11.124	9.92452	9.91004	10.5441	10.4008	11.0226	11.1566	11.4733	11.0973	11.4249	10.6473	10.9677	11.742	10.91	10.6682	10.6797	11.0462	10.4948	9.98413	10.3222	9.77479	9.80961	10.3505	10.8754	10.207	10.6005	10.5557	10.081	10.6373	9.76305	10.0815	10.8167	10.6799
A0A660KTM8	SHSP domain-containing protein OS=Carpinus fangiana OX=176857 GN=FH972_011609 PE=3 SV=1	11.4706	11.0296	11.64	11.445	11.1004	10.7706	11.3064	10.7823	10.3956	10.703	10.4643	10.0208	11.909	11.1625	11.5138	11.891	9.93103	9.67013	10.2014	10.3187	10.648	10.4751	10.8032	10.7921	10.8517	10.3251	10.8583	11.2576	10.8155	10.8518	10.967	10.528	11.5547	11.3383	11.8868	10.9036	12.097	12.1532	12.73	12.2712	10.9702	11.0497	11.3144	10.6106	11.902	11.2994	10.735	11.4457
A0A5N6RSD8	Uncharacterized protein OS=Carpinus fangiana OX=176857 GN=FH972_019685 PE=3 SV=1	9.13878	9.15406	9.04903	9.63608	9.43087	9.3733	9.11686	9.18785	9.6865	8.99464	9.09196	9.03782	8.85237	9.1025	9.6837	8.75355	9.77017	10.0599	9.36151	9.60363	9.6575	9.86233	9.3226	9.5651	9.24864	9.65785	9.55938	9.33472	9.9507	9.74601	9.75906	10.2354	9.58815	9.49605	9.35425	10.4452	9.74651	9.19377	9.28679	9.29852	9.50779	9.47228	9.28771	9.6359	9.18289	9.24627	9.82972	9.00703
A0A5N6QSC3	Chitin-binding type-1 domain-containing protein OS=Carpinus fangiana OX=176857 GN=FH972_005501 PE=4 SV=1	10.6892	11.426	12.2551	12.3454	10.6325	10.8487	11.3518	11.0469	11.5282	12.0876	11.1777	11.0152	11.6653	10.9864	11.6339	12.4292	11.6673	11.5204	11.8719	11.5093	11.4201	11.2176	11.7966	11.1086	11.3693	11.0334	11.1047	11.8514	11.4165	11.7362	11.3987	11.8483	11.7389	11.2752	11.3168	11.1015	10.9222	11.7549	12.0341	11.206	12.1699	11.694	11.6637	12.1077	12.95	12.4079	13.022	11.9572
A0A0H4CPR2	Superoxide dismutase [Cu-Zn] OS=Betula platyphylla OX=78630 GN=SOD3 PE=2 SV=1	9.88905	10.0246	9.89178	9.74651	9.87575	9.66622	9.52884	9.93987	10.001	9.90734	9.75822	9.51905	9.95609	9.45656	9.94266	9.97699	9.96319	10.4733	10.6147	9.91468	10.2347	10.3334	10.2032	9.93649	10.4448	10.7124	10.319	10.5878	10.5188	10.8034	10.5983	10.6273	10.2198	9.97857	10.6241	9.8469	10.2958	10.4936	10.3342	10.4744	10.451	10.662	10.3533	10.5085	10.6663	10.6807	10.3474	10.0954
A0A5N6QBT0	Uncharacterized protein OS=Carpinus fangiana OX=176857 GN=FH972_000591 PE=4 SV=1	10.4357	10.4976	10.3241	10.2666	10.2968	10.435	10.0824	10.4293	10.5537	10.7588	10.7115	10.8113	11.2063	11.1407	10.9299	10.7746	10.4521	10.3693	10.1952	10.5579	10.8334	10.8714	11.1268	11.0976	10.539	10.8985	10.9201	10.9141	10.8541	10.7616	10.8346	10.6364	10.3583	10.097	10.2032	10.1658	10.3502	10.2015	10.3719	10.162	10.4853	10.4706	10.3743	10.254	10.4288	10.6487	10.3832	10.6577
A0A5N6RFV7	Uncharacterized protein OS=Carpinus fangiana OX=176857 GN=FH972_016072 PE=4 SV=1	8.97671	8.54689	8.59582	8.49665	9.51136	9.58965	8.59619	8.88325	8.56033	8.53294	9.26515	9.06474	9.01987	8.87682	8.74953	8.22738	9.08826	9.03177	8.41109	9.28494	8.07521	8.65285	9.53216	9.11816	8.74282	8.71802	9.37178	8.81954	8.84768	8.77972	8.72622	8.45656	9.67719	9.28979	9.71407	9.60659	9.92748	9.58834	9.439	9.19967	8.81346	8.51294	8.83983	8.24745	8.60437	8.32643	8.30561	8.7303
A0A5N6QGH6	glycerol kinase OS=Carpinus fangiana OX=176857 GN=FH972_001939 PE=3 SV=1	8.43588	8.4271	8.96751	7.65464	8.62059	8.90358	9.15102	8.74551	7.73471	7.96694	8.05474	8.10748	8.55152	8.51057	7.62205	8.26209	8.80219	8.41405	8.62899	8.57969	8.30012	7.9571	8.51885	8.74416	8.63481	8.47776	8.65714	8.43921	8.52513	8.538	8.53566	8.16541	8.09329	7.80284	7.73132	7.69418	7.42459	7.38111	7.50303	8.09592	7.52435	7.76089	8.20555	7.49025	7.6851	8.03782	7.95187	7.91468
A0A5N6R4V0	SHSP domain-containing protein OS=Carpinus fangiana OX=176857 GN=FH972_012707 PE=3 SV=1	7.69697	7.69209	8.02901	7.83857	7.07361	7.58946	7.88448	7.63081	7.58271	7.95361	7.32823	6.98868	7.85611	7.49506	8.13699	8.31198	6.36107	6.99548	7.20261	6.73742	7.32823	7.19967	7.4545	7.85798	7.71218	7.56834	7.16591	7.75489	7.67313	7.51728	7.59021	7.06501	8.42375	7.85736	8.52199	7.71081	8.72622	8.70529	9.06447	8.63481	7.96463	7.8759	7.34961	7.37938	7.97441	7.89057	7.16692	7.49025
A0A5N6RLG3	Cell division cycle protein 48 homolog OS=Carpinus fangiana OX=176857 GN=FH972_017590 PE=4 SV=1	8.23458	8.33584	8.47816	7.97556	8.34341	8.37286	8.31379	8.42206	8.26444	8.64386	8.3097	8.1153	8.19574	8.108	8.13597	8.26068	8.6359	8.86202	8.53489	8.43588	7.83668	7.88631	8.19032	8.37938	8.26397	8.45327	8.15583	8.35535	8.67455	8.68054	8.61508	8.34696	8.82432	8.5691	8.80348	8.75322	8.73132	9.00703	8.82241	8.83131	8.58421	8.42038	8.1982	7.95128	8.57743	8.19574	8.07948	7.98868
A0A5N6RFV8	Pyruvate kinase OS=Carpinus fangiana OX=176857 GN=FH972_016338 PE=3 SV=1	9.2937	9.09777	9.01151	9.42333	9.71853	9.73217	9.91483	9.39511	9.75822	9.14542	10.1139	9.76089	9.07735	9.13853	9.04876	8.80832	9.6125	9.50283	8.78921	9.59694	8.37938	8.58722	8.783	9.09487	8.24317	8.33271	8.60251	8.62205	8.62972	8.73775	9.06286	8.68965	9.70857	10.4229	9.4824	10.3434	10.341	9.29921	9.51885	9.20848	8.83857	8.7115	8.70598	8.41363	7.95884	8.33494	8.49905	8.732
A0A5N6RB69	Seed biotin-containing protein SBP65 OS=Carpinus fangiana OX=176857 GN=FH972_014713 PE=4 SV=1	10.3219	10.4704	10.684	10.2876	10.4447	10.0891	9.90373	10.2488	10.3554	10.439	9.90974	9.44419	9.49305	9.48361	10.7055	9.94559	9.92852	10.6772	10.6376	9.93074	10.2073	10.1148	9.64836	10.1264	10.3298	10.5866	9.92125	10.6745	10.9212	10.4604	10.1298	10.7866	10.9459	10.2092	11.0869	10.6415	11.1735	11.4635	11.4455	11.2928	11.2815	11.1445	10.646	11.2626	10.006	9.98057	10.3184	9.83273
A0A5N6QV95	Aromatic amino acid beta-eliminating lyase/threonine aldolase domain-containing protein OS=Carpinus fangiana OX=176857 GN=FH972_006344 PE=3 SV=1	9.88478	9.93384	9.22086	9.91991	9.81954	9.94895	9.38995	10.0363	9.66658	9.15381	9.93177	9.87943	9.79198	10.0303	10.1012	9.47958	10.0375	9.93767	9.42396	10.1239	10.4843	10.3493	9.84361	10.0377	9.31809	10.0662	9.97628	9.45964	10.0852	10.2016	10.2452	10.3706	9.08028	9.23769	8.76818	9.78643	9.47695	8.20114	8.49466	8.62132	9.36151	9.35469	9.34029	9.837	9.44584	9.49665	9.38823	9.29692
A0A660KS20	SHSP domain-containing protein OS=Carpinus fangiana OX=176857 GN=FH972_011620 PE=3 SV=1	11.3507	9.98157	10.3358	10.3935	10.1956	10.0074	10.1862	9.54477	9.03205	9.38931	9.74685	8.77017	11.0853	10.1387	10.3508	10.4574	8.07575	8.45984	8.66285	9.06797	9.48905	9.3637	9.80993	9.49486	9.53294	9.46944	9.92362	9.80735	9.52023	9.70839	9.82496	9.31719	9.93899	9.97971	10.6391	9.45409	10.7513	10.8709	11.2072	10.9724	9.46475	9.70494	10.4213	9.22834	10.6116	10.0768	8.98641	10.6342
A0A5N6RIG7	Probable 6-phosphogluconolactonase OS=Carpinus fangiana OX=176857 GN=FH972_016184 PE=3 SV=1	8.62863	9.24294	9.11478	9.05175	8.59096	8.74886	9.55689	9.38716	8.75221	8.42794	8.41024	8.39489	8.80155	9.02846	9.14822	9.07682	8.62388	8.91259	8.92659	8.74113	9.32463	9.48583	8.83479	9.41912	8.89178	8.72042	8.55459	8.75922	9.25927	9.23098	9.32193	9.20872	8.42836	8.59805	8.07307	8.70079	8.31379	7.90207	8.296	8.56224	8.50263	8.53955	8.14924	8.64277	7.86666	8.66995	8.70667	8.04494
A0A5N6R1T1	Peptidyl-prolyl cis-trans isomerase OS=Carpinus fangiana OX=176857 GN=FH972_009395 PE=3 SV=1	9.03094	8.62753	8.7252	8.72144	9.21505	9.09249	8.69314	8.68299	8.70148	8.63844	8.82972	8.837	9.28794	9.44294	8.99887	8.73877	9.03727	8.9747	8.8351	8.98925	9.16113	9.34806	9.72468	9.33718	9.00871	9.3996	9.48643	9.15254	9.02625	9.02569	8.95913	8.89026	9.30629	8.97528	9.36676	9.31129	9.23002	9.18041	8.87314	8.97985	9.1025	8.90268	9.02625	8.96203	9.03645	9.03122	9.02818	9.27798
A0A5N6QCX6	Ferredoxin--NADP reductase, chloroplastic OS=Carpinus fangiana OX=176857 GN=FH972_000819 PE=3 SV=1	9.27356	9.09908	9.39318	8.82528	9.03067	9.03425	9.38003	9.04685	9.17193	9.62278	9.36588	9.4096	9.42962	9.22641	8.95623	9.39853	9.84156	9.64079	9.74214	9.59991	9.03562	9.07842	9.39232	9.42185	9.83857	9.58082	9.6279	9.69818	9.70235	9.68299	9.63554	9.50283	9.47391	9.45018	9.51235	8.88753	9.15886	9.05826	9.25503	9.48523	9.55766	9.52023	9.65571	9.4672	8.73268	9.33517	8.9257	9.271
A0A5N6QF65	match 97% cor a 9 gene UNI-prot Cupin type-1 domain-containing protein OS=Carpinus fangiana OX=176857 GN=FH972_002428 PE=3 SV=1	10.8928	11.6676	11.3172	11.4804	10.4623	10.3763	10.0207	10.9364	12.4684	12.169	12.231	12.3388	12.3594	11.9043	11.8882	12.1755	10.7093	11.1962	11.1436	11.1736	12.7856	12.6368	11.9758	12.6231	13.1417	13.4405	11.9691	12.3915	11.2244	11.9298	12.0561	12.1064	11.5912	11.6789	11.6139	10.8927	10.2628	10.6344	11.7719	11.5625	11.1753	11.5554	11.5357	11.3029	11.5103	12.6865	11.3608	11.5073
A0A5N6R5P5	6-phosphogluconate dehydrogenase, decarboxylating OS=Carpinus fangiana OX=176857 GN=FH972_012285 PE=3 SV=1	9.86959	9.85643	10.2277	10.2759	10.0625	10.1396	10.9226	9.9359	9.92065	9.68229	9.8157	9.5904	9.71922	10.0314	9.90554	10.1301	10.4058	10.1374	10.1605	10.2201	10.1728	10.1693	10.0796	10.3121	10.3677	9.36348	10.0246	10.0232	10.0293	9.97413	10.1402	10.1338	10.2748	11.337	10.0364	10.4303	10.044	9.96564	10.0629	10.2103	9.80574	9.63336	9.86743	9.97126	9.10512	9.48442	9.7096	9.48724
Q9ATH2	Non-specific lipid-transfer protein Cor a 8.0101 OS=Corylus avellana OX=13451 PE=1 SV=1	15.7523	15.4948	15.412	14.9733	15.3459	15.2422	15.0022	15.3013	14.5911	15.2103	14.8449	15.1418	15.4287	15.0578	14.8222	15.1897	15.2558	15.1158	15.8381	15.407	15.3704	14.9926	15.3471	14.7436	15.3015	15.8311	15.4191	15.4454	14.7363	15.3982	14.9992	14.8821	14.6759	14.3291	15.2322	13.9167	14.1535	15.0146	14.2918	14.8474	15.2861	15.3759	15.909	15.3499	16.1771	16.0338	15.5627	15.7175
A0A660KQX3	L-ascorbate oxidase OS=Carpinus fangiana OX=176857 GN=FH972_010271 PE=3 SV=1	10.6345	10.4635	10.6242	11.2175	11.5411	11.4497	11.782	10.7248	11.8944	11.238	11.4627	11.0521	10.8713	11.4979	11.3389	11.3855	10.6633	10.846	10.5917	10.7662	12.255	12.2119	11.6265	10.8794	11.6475	11.4802	11.5694	11.5925	9.62425	10.2254	10.2647	10.9473	11.1105	11.8338	10.8212	11.8473	10.9718	11.0813	10.9974	11.0991	9.69087	9.76089	10.1851	10.8907	10.4071	10.0338	10.6082	10.1245
A0A096XCA4	Glutathione S-transferase OS=Betula pendula OX=3505 PE=2 SV=1	11.6604	11.846	12.1604	11.9561	11.7728	11.833	11.8234	11.8714	12.0119	12.252	11.879	11.8483	11.8147	11.9123	12.161	11.9229	11.9724	12.0961	12.23	12.067	12.1738	12.3032	12.3628	12.29	12.3042	12.1881	12.2226	12.6441	12.2417	12.2224	12.2094	12.5323	12.3589	11.8661	12.3584	12.1023	11.7555	12.0948	12.1025	11.9674	11.9858	11.9228	11.5993	12.0529	12.4489	12.2816	12.4923	12.1956
A0A5N6RU86	Glutamine synthetase OS=Carpinus fangiana OX=176857 GN=FH972_020631 PE=3 SV=1	11.2289	10.9199	11.0407	10.5788	10.9052	10.7247	10.994	11.0206	10.8056	10.7748	10.7912	10.548	10.4307	10.3629	10.5125	10.5924	11.0658	11.3143	11.062	11.1156	10.4134	10.5572	10.5916	11.077	10.8923	10.957	10.747	11.1602	11.043	11.0526	10.9857	10.8514	11.7837	11.3272	11.3569	11.3239	10.8345	11.4076	11.8483	11.3902	11.3318	11.1877	11.1601	11.0684	10.7846	10.9031	11.152	10.8784
A0A5N6QAD0	(S)-2-hydroxy-acid oxidase OS=Carpinus fangiana OX=176857 GN=FH972_000929 PE=3 SV=1	8.7662	8.28586	8.98071	7.98982	9.0677	9.11296	9.17018	8.42291	7.57061	8.6077	8.64602	8.54496	8.73302	8.63662	7.90026	8.67913	9.12464	8.6279	8.87191	9.11035	7.91528	7.6703	8.67278	8.41278	8.34296	7.87036	8.74651	8.74786	8.66213	7.96809	8.11842	7.75087	9.53528	9.37352	9.04139	8.61471	8.68405	9.35667	9.54651	9.2341	8.80219	8.45984	8.94924	8.45738	8.50502	8.75288	8.49145	9.12619
A0A5N6RJS6	glucan endo-1,3-beta-D-glucosidase OS=Carpinus fangiana OX=176857 GN=FH972_016760 PE=3 SV=1	8.42585	10.0451	9.18438	10.5125	9.79685	9.72468	8.6319	10.123	10.9915	10.2853	10.3148	10.5273	9.82496	8.99379	10.1757	9.3031	10.7658	10.9929	10.7021	11.0443	8.42249	8.64061	9.08215	9.11009	7.92362	7.94778	8.49586	8.77281	10.267	10.6102	10.5158	11.0011	7.58871	6.58797	7.90328	6.91648	8.8351	7.83857	7.61765	7.08108	11.4011	10.2322	9.86	10.0069	10.7692	8.95361	10.7228	9.27193
A0A3G4R7G0	Ribulose bisphosphate carboxylase large chain OS=Ostryopsis davidiana OX=78607 GN=rbcL PE=3 SV=1	11.76	11.7261	11.909	11.1729	11.7785	11.7866	11.8323	11.7022	11.4736	11.4197	11.5433	11.9049	11.5142	12.0628	10.9743	11.1301	12.3351	11.8232	11.8113	12.2955	11.3303	11.1796	11.5183	11.7764	11.4668	11.0367	11.4106	11.2594	11.4101	11.5484	11.7509	11.238	11.4678	11.745	11.1058	11.4007	10.5322	10.6787	11.0678	11.2946	11.0144	11.0449	11.1085	10.8139	10.3209	11.0723	10.9781	11.0747
A0A5N6RI72	Uncharacterized protein OS=Carpinus fangiana OX=176857 GN=FH972_017178 PE=4 SV=1	11.4212	11.6667	11.1561	11.4337	11.6636	11.5625	10.3457	11.523	11.4772	11.337	11.6166	11.6734	12.228	12.137	12.4005	11.7962	11.39	11.4191	11.0406	11.5073	11.9023	11.7756	12.0855	11.8781	10.9117	11.7825	11.5249	11.194	11.5132	11.6532	11.5892	11.5703	11.4279	10.7176	11.6163	11.4505	11.7912	11.5359	11.6532	11.3382	12.1716	12.1713	11.9958	12.0488	12.5165	11.8918	12.0354	12.1732
A0A5N6RNW4	malate dehydrogenase OS=Carpinus fangiana OX=176857 GN=FH972_018937 PE=3 SV=1	10.0347	9.27659	9.37504	9.77281	10.3079	10.1706	9.53352	9.42249	10.3659	10.5165	10.4615	10.179	10.2434	10.249	10.4653	9.59507	9.97799	9.51885	9.88737	9.79815	10.2133	10.2007	9.93811	9.59526	9.64872	9.41384	9.87575	9.44149	9.48482	9.48462	9.59264	9.98755	9.91049	9.84282	9.98228	10.4062	9.82877	10.1674	9.61857	10.0412	9.15178	9.22014	9.8802	10.0764	9.98071	9.14975	9.61305	9.54458
A0A5N6RH49	glucan endo-1,3-beta-D-glucosidase OS=Carpinus fangiana OX=176857 GN=FH972_016764 PE=3 SV=1	9.89254	9.92466	10.5975	10.8532	9.65392	9.86913	10.3414	10.0507	9.49625	9.90177	9.48543	11.047	11.6496	11.3861	10.9615	11.5376	11.1756	10.3211	11.7883	11.0109	11.5874	11.4367	12.1821	11.327	12.1558	11.0784	12.3072	12.3659	10.1016	10.1896	9.94734	10.9169	11.1419	11.2892	10.9752	10.7515	11.0404	11.7573	11.4672	11.0426	12.1115	11.4483	12.7219	12.4299	11.6958	11.306	12.1105	11.6428
A0A5N6L3F8	Ketol-acid reductoisomerase OS=Carpinus fangiana OX=176857 GN=FH972_025382 PE=3 SV=1	10.467	10.1805	10.2022	10.2782	10.74	10.922	10.5787	10.2535	10.7723	10.3945	10.8405	10.6563	10.7581	10.8712	10.2524	10.3775	10.6259	10.1813	10.0438	10.571	10.3005	10.0938	10.5866	10.296	10.2731	10.1852	10.7836	10.081	10.4913	10.3712	10.3042	10.5247	9.69784	10.3914	9.52376	9.82384	10.2824	9.74685	9.6851	9.85736	10.1016	9.85222	10.3923	10.1463	9.21626	9.78038	10.0111	10.273
A0A5N6RS08	Aldose 1-epimerase OS=Carpinus fangiana OX=176857 GN=FH972_018970 PE=3 SV=1	8.96924	8.58684	9.41088	8.83131	8.7705	8.75589	9.57137	8.44915	7.67172	8.6994	8.48704	8.63771	8.85487	9.37591	8.44997	9.66676	9.34319	9.06958	9.48523	9.40557	8.50343	8.60288	9.14109	9.11894	9.05148	9.3097	9.20188	9.24055	9.71545	9.29783	9.66995	8.96029	9.68212	10.2886	9.51787	9.03039	9.93059	9.61213	9.81506	9.57024	9.5411	9.38198	9.64494	8.95971	9.08108	9.30172	9.0337	9.58045
A0A5N6RGK7	Uncharacterized protein OS=Carpinus fangiana OX=176857 GN=FH972_016504 PE=3 SV=1	12.0535	11.9313	11.8631	11.4108	12.037	12.1871	11.2008	11.6892	12.224	12.3762	12.6468	12.5065	12.7819	12.7445	12.8866	12.5309	11.2138	11.0107	11.0604	11.4203	12.5806	12.3961	12.5143	12.3685	11.5547	11.7895	11.9589	12.1258	11.3261	11.0678	11.0883	11.0667	12.433	11.6776	12.4393	12.1702	11.9605	12.3009	12.4795	12.1955	12.3037	12.2803	12.2553	12.1684	12.7824	12.2639	12.6068	12.7878
A0A5N6RJA4	Leucine-rich repeat-containing N-terminal plant-type domain-containing protein OS=Carpinus fangiana OX=176857 GN=FH972_016889 PE=4 SV=1	12.1622	12.0242	11.9472	12.412	12.1231	12.472	11.9209	12.0518	11.5922	11.3702	11.9349	12.1072	12.4713	12.6455	12.1088	11.945	12.3609	11.8857	11.8395	12.5007	11.9644	11.8688	12.4784	11.6117	11.7443	12.2874	12.4665	11.8751	11.5206	11.8147	11.7655	11.5196	10.4582	10.4434	10.4463	10.5189	11.4998	10.7155	10.6436	10.5847	11.8367	11.5214	12.3139	11.7118	12.1419	12.0284	12.1096	12.0509
A0A5N6QEG1	Ferritin OS=Carpinus fangiana OX=176857 GN=FH972_001281 PE=3 SV=1	8.96867	9.22038	9.12645	10.1726	9.14771	9.3072	8.67772	8.98356	10.0599	9.02237	9.43817	9.56834	9.63154	9.67136	10.6567	9.6237	9.1205	9.28401	9.04412	9.49466	10.1626	10.0622	9.37873	9.33159	8.79766	9.46189	9.46638	8.91169	9.1819	9.03562	8.90418	9.76785	7.81186	8.02181	7.97212	8.83573	9.30561	8.30287	8.12567	8.29829	9.33405	9.23864	9.29898	10.1555	9.7975	9.01737	9.80445	9.13263
A0A5N6R082	Methanethiol oxidase OS=Carpinus fangiana OX=176857 GN=FH972_008639 PE=3 SV=1	10.9104	11.3941	11.0841	10.5883	11.0501	10.9031	10.9344	11.1145	10.6214	9.544	10.1558	10.5643	9.55689	10.8926	9.91528	9.24911	11.859	10.7857	10.921	11.5939	10.8999	10.8291	10.2084	11.1433	10.919	10.486	10.9728	9.93649	10.4734	10.9293	11.1167	10.8753	9.41595	9.77594	9.68282	10.9213	9.56891	9.36523	8.49705	10.0163	9.44439	9.92941	10.343	9.69888	10.0887	10.3025	10.3572	10.1597
Q9FPK4	Major allergen variant Cor a 1.0402 OS=Corylus avellana OX=13451 PE=1 SV=1	13.6028	13.6895	13.9048	13.3431	13.346	13.4226	13.1339	13.3373	13.024	13.6242	13.682	13.7783	13.936	14.2418	13.3537	13.9762	13.4321	13.7062	13.5843	13.5938	13.5022	13.1282	13.7279	13.8513	13.9122	13.943	13.9289	13.8175	13.8935	13.8394	13.8205	13.2243	13.3287	13.0117	13.1421	12.7502	13.7876	13.4303	13.2605	13.3706	14.2582	14.0813	14.0652	13.4095	13.6289	13.8135	13.2997	13.8001
A0A5N6RMP2	Dihydrolipoamide acetyltransferase component of pyruvate dehydrogenase complex OS=Carpinus fangiana OX=176857 GN=FH972_018608 PE=3 SV=1	11.3845	11.2358	11.106	11.6258	11.7322	11.7093	12.0897	11.341	11.2762	10.8326	11.4762	11.2619	11.4908	11.2901	11.4929	11.2491	11.3128	11.3939	11.0289	11.3865	11.0955	11.2853	11.462	11.3952	10.5555	10.7883	10.9511	10.7379	11.0326	10.881	10.9459	10.8534	11.5337	12.222	11.2702	11.6817	11.6134	11.3096	11.2622	11.2022	11.0255	10.9242	10.8128	11.0532	10.7101	11.0664	10.8598	11.0556
A0A5N6R268	Acyl-[acyl-carrier-protein] desaturase OS=Carpinus fangiana OX=176857 GN=FH972_008475 PE=3 SV=1	11.4928	11.4765	11.4272	10.9832	11.3567	11.423	12.3635	11.7401	11.2607	10.6514	11.1453	11.0584	11.0112	11.4435	10.801	11.2753	12.4565	12.28	12.3071	12.1286	11.5633	11.3926	10.9391	11.8951	12.101	11.666	11.6255	11.4655	12.1239	12.3242	12.3925	11.601	11.3926	13.0766	11.1644	12.124	11.5707	10.5564	10.9384	12.2557	10.8806	11.5721	11.6492	11.032	8.96203	10.5959	10.4663	10.1798
A0A5N6QNH4	Peroxidase OS=Carpinus fangiana OX=176857 GN=FH972_004105 PE=3 SV=1	10.4766	10.3665	10.5218	10.2587	10.2542	10.225	10.1283	10.2484	10.3187	10.6753	10.3392	10.7301	10.4781	10.2882	10.5056	10.664	10.8145	10.6614	11.0577	10.6142	10.025	10.1187	9.73911	9.78251	9.85003	10.0736	9.68633	9.98185	9.42752	9.8989	9.75706	9.65338	9.3271	9.24008	9.75656	9.12024	9.57099	9.83147	9.0474	9.39511	9.89042	10.1727	10.5545	10.4241	10.5609	10.4696	10.0949	10.0088
A0A5N6QX63	Phosphoserine aminotransferase OS=Carpinus fangiana OX=176857 GN=FH972_007065 PE=3 SV=1	8.97068	9.09987	9.46577	9.2588	9.16189	9.18636	9.80929	9.37591	9.16113	9.55861	8.8802	8.94339	8.98698	9.12516	9.09566	9.4625	9.79993	9.88295	9.95565	9.76636	9.06097	9.2281	8.87191	9.41172	9.33181	9.08321	8.83479	9.29232	9.82193	9.84078	9.77594	9.66445	9.95492	9.95797	9.63463	9.848	9.49105	9.58139	9.69174	9.55574	9.06582	9.00731	8.57554	8.7077	8.98214	9.37699	9.47756	9.08534
A0A5N6RNN5	CN hydrolase domain-containing protein OS=Carpinus fangiana OX=176857 GN=FH972_018006 PE=4 SV=1	10.0032	9.85922	9.7115	9.5812	9.81874	9.68177	9.84847	9.80332	9.56796	9.69697	9.88448	9.86511	9.87652	9.79377	9.78333	9.87298	9.72639	9.64061	9.94632	9.86047	9.93693	9.87221	10.1754	9.97269	9.72212	10.0426	9.93251	9.87544	9.91856	9.96578	9.83952	9.87544	9.74349	9.75272	9.66427	9.52101	9.37178	9.5076	9.67083	9.73352	9.68912	9.64079	9.69017	9.83589	9.93487	10.0933	9.73826	9.99081
A0A5N6RH98	Fructose-bisphosphate aldolase OS=Carpinus fangiana OX=176857 GN=FH972_015820 PE=3 SV=1	11.3668	11.736	11.5828	11.2348	12.1788	12.1635	11.7063	11.7467	11.3193	12.033	12.0962	12.0204	11.6908	11.7997	11.6643	11.8085	12.2133	12.3692	12.1336	12.185	11.5136	11.4948	11.9938	11.8034	12.0532	12.1532	12.2037	12.2417	12.0281	11.8554	11.8902	11.6919	11.9164	11.6061	11.6886	11.224	11.8905	11.9099	11.8293	11.4689	11.997	11.8872	11.9141	11.6392	11.3511	11.1422	11.1285	11.5695
A0A5N6QKI9	40S ribosomal protein SA OS=Carpinus fangiana OX=176857 GN=FH972_003489 PE=3 SV=1	9.94163	10.0515	10.2553	9.87544	10.1608	10.2019	10.472	10.1788	9.77528	9.64386	9.49005	9.58759	9.44108	9.78986	9.20335	9.20555	10.208	10.044	10.0971	10.2377	9.94983	9.78904	9.64836	10.1544	10.2546	9.70632	10.1674	9.53391	9.87283	10.0768	10.088	10.0678	9.65625	9.70632	9.2717	10.3732	8.93575	8.99887	9.34939	9.86496	8.82432	9.26679	9.54554	9.09645	9.04767	9.73725	9.64079	8.79149
A0A660KP05	Citrate synthase OS=Carpinus fangiana OX=176857 GN=FH972_010689 PE=3 SV=1	9.58534	9.64079	9.54381	9.70995	9.67384	9.71528	9.7077	9.83067	10.0723	8.90659	9.51905	9.66782	9.56243	9.73809	9.50422	9.11946	9.98271	9.88463	9.58139	9.91871	10.2323	10.1609	9.34939	9.96896	9.73927	9.70874	9.55094	9.30788	9.8141	10.0884	10.0791	10.0467	8.48018	9.04467	8.1334	9.68563	8.30743	7.70183	8.00562	8.9571	8.4363	9.1444	9.13186	9.23577	8.27798	9.02292	9.10957	8.26959
Q8S4P9	Vicilin Cor a 11.0101 OS=Corylus avellana OX=13451 PE=1 SV=1	16.2192	16.5258	16.3696	16.5009	16.2253	16.2324	16.3084	16.4743	16.236	16.4789	16.5659	16.6914	16.3759	16.6642	16.3613	16.6786	15.7901	15.7599	15.8682	15.9807	16.3591	16.4107	16.4085	16.4684	16.3821	16.1056	16.2773	16.3935	15.786	15.8341	16.1	15.9148	16.2225	16.4731	16.1691	16.1027	16.089	15.9386	16.1873	15.9928	16.2021	16.1361	16.1302	16.1321	16.2032	16.5479	16.5496	16.7177
A0A5N6RL28	glucan endo-1,3-beta-D-glucosidase OS=Carpinus fangiana OX=176857 GN=FH972_018146 PE=3 SV=1	9.20163	8.97671	9.35204	10.1186	9.15305	9.46597	9.35248	9.02264	9.5611	9.29852	9.38154	9.43734	10.1594	9.80896	10.1846	9.81842	9.27868	8.96924	9.04385	9.44729	9.74164	9.64674	9.98385	9.17418	8.5345	9.05393	9.33136	9.22424	9.14415	9.09276	8.9629	9.68387	9.03535	8.95478	8.98214	9.39403	8.91528	9.16063	9.20872	8.74752	9.17443	8.70529	9.23266	9.49845	9.6388	9.23793	9.99124	9.46679
A0A5N6Q7X4	Pyrophosphate--fructose 6-phosphate 1-phosphotransferase subunit beta OS=Carpinus fangiana OX=176857 GN=PFP-BETA PE=3 SV=1	10.0164	9.32463	9.3733	9.80832	10.0444	9.9558	9.78953	9.57762	10.3748	9.03919	10.251	9.91289	9.96737	9.68563	9.82734	9.22159	10.2607	10.2022	9.62917	10.2046	9.24079	9.35359	9.40195	9.23194	8.90539	8.92541	9.51155	8.8505	9.63844	9.70891	9.65946	9.87406	10.0972	10.5699	9.86295	10.7062	9.79035	9.85549	10.1567	10.2203	9.29324	9.44087	10.0566	9.93015	9.38608	8.95391	9.68703	9.44564
A0A5N6QHC3	Glutaredoxin-dependent peroxiredoxin OS=Carpinus fangiana OX=176857 GN=FH972_003231 PE=3 SV=1	12.4431	11.8897	12.2361	11.9727	12.8356	12.4069	12.3485	12.0665	11.8769	11.9594	12.1078	11.875	12.0433	11.9559	12.1002	12.3121	12.1027	12.114	12.5561	11.9889	11.9819	11.8063	11.5698	11.2555	12.358	12.4557	12.2709	11.774	12.016	12.2957	12.2944	12.2245	11.8077	12.1178	12.0656	11.5398	12.2155	12.1059	11.8474	12.3956	11.5115	11.8844	12.2796	11.8957	11.5166	11.4963	11.18	11.6816
A0A660KUH7	Osmotin-like protein OS=Carpinus fangiana OX=176857 GN=FH972_011477 PE=3 SV=1	13.1983	13.427	13.1471	12.7195	12.4697	12.5624	12.7342	13.3343	13.0067	12.7241	12.2845	12.7987	11.8694	12.5639	12.2506	12.9316	12.6136	12.5175	13.0197	12.5185	13.5694	13.5431	11.6834	12.6374	14.1412	13.22	12.7491	12.3699	12.1392	13.3748	13.1871	12.4186	11.2628	12.1042	11.6382	11.2463	11.5709	11.2261	10.2408	12.3903	10.9565	12.2826	12.2881	11.7139	11.0207	12.677	11.602	11.1857
A0A5N6QS75	NAD-dependent epimerase/dehydratase domain-containing protein OS=Carpinus fangiana OX=176857 GN=FH972_006415 PE=4 SV=1	9.7211	9.57516	10.0176	10.359	10.1668	10.1823	10.6625	9.69209	10.4937	10.2059	10.1115	9.89936	9.73877	9.9472	10.2627	10.0325	10.5555	10.3834	10.5021	10.4944	9.98171	10.139	9.7761	9.61268	9.67948	9.55209	9.70805	10.014	10.22	9.86542	9.99619	10.59	10.6519	10.6909	10.4918	11.1325	10.4128	10.7819	10.5981	10.338	9.42773	9.35799	9.70511	9.92348	9.89452	9.11764	10.1592	9.36807
A0A5N6RLD2	Glucose-6-phosphate isomerase OS=Carpinus fangiana OX=176857 GN=FH972_018145 PE=3 SV=1	9.55113	10.2582	9.84612	9.53897	9.8469	9.80832	9.97943	10.1289	10.2447	9.57175	9.76039	9.81938	9.44066	9.74282	10.0478	8.94574	9.91438	9.84125	9.91169	9.9491	10.4754	10.0955	9.24151	10.0133	10.1876	9.86016	9.68054	9.45203	9.53372	9.70615	9.63826	9.94924	8.94075	8.77906	9.0182	9.64674	8.92244	8.75722	8.30424	8.90509	8.83983	9.03012	9.30287	9.40472	9.47776	9.73674	9.7151	8.82528
A0A5N6QGJ5	3-isopropylmalate dehydrogenase OS=Carpinus fangiana OX=176857 GN=FH972_001917 PE=3 SV=1	9.27752	9.34696	9.71562	9.27845	9.7866	9.86233	10.1362	9.55248	9.08375	9.79653	9.70857	9.3878	9.61121	9.40621	9.28216	9.93399	9.40301	9.70736	9.75756	9.69401	9.28702	9.30811	10.0528	9.80558	9.70977	9.68247	9.6726	10.0816	9.73927	9.65051	9.62845	9.34651	9.80591	9.66764	9.64133	8.96521	9.82432	9.90659	10.0008	9.63916	9.54148	9.31945	9.19032	8.98812	8.65392	8.94749	8.68825	9.18636
A0A660KU47	[acyl-carrier-protein] S-malonyltransferase OS=Carpinus fangiana OX=176857 GN=FH972_011772 PE=4 SV=1	9.88081	9.90929	10.5121	9.93752	10.5297	10.4646	10.5615	9.93899	10.3049	10.7403	10.3915	10.0087	9.91334	10.0222	10.5166	10.376	9.97871	10.0123	10.3597	10.2366	9.97828	10.1417	10.1461	9.92184	10.1331	9.80268	9.89072	10.5206	9.6879	9.52376	9.55785	9.93458	11.2459	10.6834	10.9554	10.6703	10.2635	10.9219	10.7547	10.5443	9.79572	9.70529	9.68405	9.93517	10.1709	9.60121	9.9737	9.99704
A0A5N6R843	EF-hand domain-containing protein OS=Carpinus fangiana OX=176857 GN=FH972_012801 PE=4 SV=1	9.06932	8.93811	9.09619	9.02098	9.43879	9.3253	8.99152	8.92896	9.33807	9.35733	9.43066	9.22713	9.35755	9.1639	9.38802	9.21893	9.39232	9.51432	9.42101	9.34629	8.9847	9.05772	9.34052	9.02181	8.96232	9.2731	9.25385	9.03507	9.25054	9.06985	9.13648	9.36785	9.51076	9.32057	9.63952	9.44522	9.74096	9.76205	9.44398	9.62059	9.38543	9.28563	9.41447	9.3147	9.40131	9.10486	9.02818	9.09698
A0A5N6RAS6	3-isopropylmalate dehydratase OS=Carpinus fangiana OX=176857 GN=FH972_014790 PE=4 SV=1	9.4545	9.33181	8.98925	9.10145	8.74752	8.92719	9.00506	9.18438	8.90147	8.49985	8.73302	8.94954	9.19303	9.36938	8.81474	8.84987	9.67101	9.49665	9.07039	9.44232	9.14032	8.91438	8.75856	9.36698	8.83668	8.87314	8.87958	8.49825	9.22689	9.49446	9.53838	9.14949	8.93103	9.42101	8.76587	9.25762	8.7807	8.42836	8.38198	9.00787	8.56377	8.74517	8.94866	8.6125	8.01792	8.58946	8.38068	8.4208
A0A5N6R278	Starch synthase, chloroplastic/amyloplastic OS=Carpinus fangiana OX=176857 GN=FH972_011899 PE=3 SV=1	9.54612	9.11764	9.74987	9.02486	9.69279	9.71442	9.82782	9.17692	8.34873	9.03507	8.88966	8.92778	9.17318	9.40684	8.981	9.4028	9.3199	8.36894	9.17243	9.47917	9.49446	9.49865	10.1849	9.66035	9.94486	9.22569	9.89497	10.2916	8.91259	8.72212	8.75989	8.6994	9.63063	9.03094	8.99237	8.66071	8.7738	9.16541	9.23242	8.77446	8.74786	8.49265	8.72144	8.63699	8.81153	9.08454	9.31243	9.5544
A0A5N6RJF9	Pyruvate kinase OS=Carpinus fangiana OX=176857 GN=FH972_016510 PE=3 SV=1	12.2228	11.9684	12.0694	12.3143	12.2765	12.3711	12.7218	12.0868	12.0894	11.9662	12.3052	12.1538	12.2648	12.2687	12.1481	12.4928	12.5668	12.5183	12.3079	12.5359	11.922	11.9356	11.9975	12.0309	11.7502	11.861	12.0339	11.8986	12.3757	12.1109	12.0366	12.1252	12.256	12.8058	12.0295	12.4104	12.5206	12.18	12.1994	12.2699	11.9564	11.815	12.0707	11.8828	11.5278	11.7766	11.9384	11.9381
A0A5N6QFW2	Transketolase-like pyrimidine-binding domain-containing protein OS=Carpinus fangiana OX=176857 GN=FH972_001750 PE=3 SV=1	10.1785	9.95216	10.313	10.1628	10.5498	10.6864	10.6619	10.1633	10.189	10.2303	10.3805	10.3602	10.2133	10.263	10.4396	10.3073	10.491	10.44	10.5087	10.6246	10.2002	10.2808	10.2758	10.275	10.263	10.1938	10.3286	10.4835	9.94119	9.92778	9.98171	10.1174	10.8466	10.7994	10.3396	10.6666	10.3081	10.5866	10.4665	10.4649	9.90824	9.87144	10.032	10.0438	9.82002	9.89754	10.1819	10.0136
A0A5N6QBM1	Cucumisin OS=Carpinus fangiana OX=176857 GN=FH972_001408 PE=3 SV=1	12.845	13.0882	12.8336	12.3636	13.3112	13.4161	13.2832	13.1434	12.5884	13.2051	13.2636	13.3105	13.4241	13.4541	12.666	13.2407	13.2169	12.9422	12.8965	13.4085	12.5936	12.6366	13.3548	13.154	12.7334	12.6339	12.9239	12.9436	12.9761	12.842	12.9036	12.6155	12.6999	12.8254	12.4584	12.1427	12.5182	12.5571	12.6085	12.521	12.3107	12.2069	12.3075	11.9794	12.1135	12.8799	12.3148	12.9643
A0A5N6RFG3	Peroxiredoxin OS=Carpinus fangiana OX=176857 GN=FH972_015714 PE=3 SV=1	13.3334	13.4092	13.434	12.8685	13.5002	13.3392	12.7649	13.3753	13.3875	13.6425	13.9284	13.6624	13.2274	13.237	13.0973	13.311	13.2039	13.4329	13.3321	13.2354	12.7062	12.809	13.0244	13.0083	13.1767	13.4033	13.1899	13.124	13.3593	13.4203	13.2905	12.8492	12.7583	12.4778	12.966	11.851	12.8661	12.7703	12.5894	12.9583	13.2393	13.6642	13.3198	12.8518	12.7487	12.999	12.6329	13.3135
Q9FSY7	COR a 10	10.8369	10.9208	10.8492	11.0936	10.8241	10.8298	10.6699	10.884	10.9867	10.9059	10.7565	10.6628	10.7886	10.6045	10.9718	10.5528	10.8721	10.9922	10.7548	10.7884	10.7694	10.948	10.9065	10.9465	10.9201	10.892	11.0888	11.059	11.3079	11.0929	11.0458	11.1687	11.1946	10.857	11.0849	11.2993	11.4094	11.2567	11.3225	11.0074	11.4588	11.1773	10.9018	11.1677	11.3027	11.016	11.0705	10.8091
A0A5N6QIY8	aldehyde dehydrogenase (NAD(+)) OS=Carpinus fangiana OX=176857 GN=FH972_002976 PE=3 SV=1	10.6322	10.6266	10.7425	10.1962	10.8369	10.8453	11.2395	10.5511	10.3315	10.2541	10.4193	10.427	10.556	10.5936	10.4543	10.4075	10.6036	10.3595	10.387	10.6172	10.9956	10.8921	11.2283	10.9978	11.0024	10.9816	11.2348	10.9686	10.7335	10.4784	10.3915	10.7561	10.2582	9.84188	9.87744	10.0334	9.95347	10.0493	9.88188	10.0007	10.2957	10.3014	10.4029	10.428	10.8342	10.9568	10.7124	10.7487
A0A5N6QLI6	D-3-phosphoglycerate dehydrogenase OS=Carpinus fangiana OX=176857 GN=FH972_004571 PE=3 SV=1	10.0087	9.89072	10.4224	10.5832	10.4778	10.5996	10.8123	10.2109	10.5278	10.4157	10.4409	10.3769	10.2467	10.2694	10.6745	10.6707	10.1823	10.3079	10.4915	10.2183	10.7102	10.7829	10.6417	10.6109	10.3982	10.2182	10.3205	10.67	10.233	10.0007	9.99915	10.3711	10.8521	10.9539	10.6173	10.8231	10.6742	10.7293	10.762	10.5737	9.94793	9.66089	9.71184	10.2546	10.1126	9.74399	10.1511	9.94924
A0A5N6QCJ3	Ornithine aminotransferase OS=Carpinus fangiana OX=176857 GN=FH972_000923 PE=3 SV=1	10.233	10.3234	10.2406	9.88111	10.4497	10.5866	10.5059	10.5638	10.0879	10.3608	10.5208	10.2987	10.1981	10.5785	9.88768	10.2287	11.1515	11.0344	10.5054	10.7328	9.85922	10.0207	10.4172	10.7056	10.3406	10.6262	10.4139	10.1652	11.2346	11.2259	11.2476	10.473	10.3533	10.5076	10.1557	9.96261	10.9322	10.1962	10.0807	10.4222	10.327	10.509	10.3154	9.74769	9.27984	10.2323	9.47147	9.87728
A0A0F7CS07	Heat shock cognate 70 kDa-like protein (Fragment) OS=Betula luminifera OX=312789 GN=HSP70 PE=2 SV=1	12.9421	13.0347	13.0144	12.9199	13.0055	13.0175	12.9253	13.0204	12.8764	13.0764	13.0955	12.949	13.0207	13.0424	13.0302	13.0464	13.1016	13.2535	13.1082	13.1257	12.7904	12.8324	13.042	13.0682	13.0312	13.1265	13.0786	13.0869	13.317	13.1998	13.2038	13.1034	13.325	13.2746	13.2971	13.1382	13.5607	13.3299	13.3291	13.2899	13.3082	13.278	13.0053	13.0425	13.0596	12.9705	12.8904	12.9753
A0A5N6RSR4	Bulb-type lectin domain-containing protein OS=Carpinus fangiana OX=176857 GN=FH972_019570 PE=4 SV=1	9.73166	9.62443	10.0748	10.2656	9.00113	9.03919	8.82146	8.84987	10.3182	10.4668	9.68001	10.5488	9.45882	10.2632	9.79669	9.79604	11.6378	11.2489	11.6468	11.0497	11.0278	10.7134	10.1849	10.659	11.9512	10.9012	11.3091	11.6122	11.5938	11.4875	11.5456	11.8983	10.1173	10.1362	9.78496	10.0027	9.79328	10.0955	10.0918	9.91513	10.4419	10.5901	10.9982	10.8596	10.528	10.2957	10.2986	10.5131
A0A5N6RM14	NADP-dependent oxidoreductase domain-containing protein OS=Carpinus fangiana OX=176857 GN=FH972_017326 PE=3 SV=1	11.9013	11.7089	11.7986	11.897	11.8679	11.846	11.8229	11.7411	11.9096	11.5885	11.7706	11.759	11.5956	11.6026	11.8056	11.5144	12.2909	12.0433	12.0433	12.0862	12.0669	12.091	11.8631	11.7892	12.0494	11.6356	12.0867	12.0507	12.094	12.1175	12.1978	12.5139	11.7629	11.9498	11.4996	12.1253	11.492	11.3196	11.5126	11.6816	11.4883	11.5435	11.6756	11.7847	11.1553	11.1887	11.6154	11.4243
A0A5N6QCG4	Uncharacterized protein OS=Carpinus fangiana OX=176857 GN=FH972_001552 PE=4 SV=1	8.54728	8.35491	8.96405	8.66356	8.71046	8.86728	9.02818	8.49426	9.1205	9.37395	9.12903	8.91886	8.73471	8.7705	8.93752	9.11088	9.03864	8.86202	9.15507	9.13314	8.71253	8.837	8.93133	8.81954	8.77446	8.36413	8.56758	9.10669	8.67772	8.49466	8.36107	8.7662	9.83494	9.54013	9.57308	9.58346	9.11738	9.73013	9.74853	9.43941	8.67313	8.57478	8.63227	8.87006	8.59283	8.44584	8.8802	8.5932
A0A5N6RL69	EGF-like domain-containing protein OS=Carpinus fangiana OX=176857 GN=FH972_017026 PE=3 SV=1	11.0459	10.5295	10.3653	10.3497	10.3329	10.2616	10.003	10.4956	10.5378	10.0204	10.4547	10.6649	10.4361	10.2431	10.3832	10.15	10.2873	10.2496	10.1862	10.2647	10.245	10.3644	10.1148	10.0135	10.148	10.1308	10.0935	9.96838	10.1357	10.1839	10.1913	10.1753	9.84156	9.91946	10.4449	10.2194	10.142	10.3046	9.9331	10.4074	10.3079	10.975	10.6914	10.8081	9.48744	9.49665	9.72571	9.85845
A0A5N6RIF6	acetyl-CoA carboxytransferase OS=Carpinus fangiana OX=176857 GN=FH972_017260 PE=3 SV=1	9.35601	9.3345	10.612	9.83178	9.51195	9.62205	10.6865	9.43879	10.0337	10.6303	9.39767	9.21699	9.08481	9.15	10.1068	10.2037	9.54535	9.91094	10.7062	9.648	9.6027	10.1237	9.5072	9.64656	10.8042	9.67313	9.49085	11.0902	9.55689	9.47816	9.3253	9.79718	11.7638	11.5438	11.613	11.2284	10.6743	11.714	11.6381	11.4412	9.7039	9.43066	9.11946	9.8302	9.76005	9.22231	9.78807	9.02403
A0A5N6RME5	UDP-sugar pyrophosphorylase OS=Carpinus fangiana OX=176857 GN=FH972_018421 PE=4 SV=1	9.26796	9.57421	9.92926	9.18908	9.81586	9.75939	10.1468	9.66605	9.56205	10.0922	9.71905	9.55113	9.4508	9.42501	9.33494	9.80912	9.99322	10.3465	10.381	9.99067	9.09038	9.25998	9.31402	9.59171	9.7662	9.49286	9.35689	9.82814	10.1361	9.81522	9.82496	9.64151	10.2258	10.1682	10.0301	9.67331	9.68317	9.98698	10.2382	10.1326	9.46679	9.62644	9.27891	8.99464	8.34296	9.27449	9.2031	9.15
A0A5N6QJM0	Malic enzyme OS=Carpinus fangiana OX=176857 GN=FH972_003190 PE=3 SV=1	11.9681	12.1922	12.2103	12.1278	11.7445	11.7482	12.3144	12.1744	11.8018	11.4842	11.0856	11.3271	11.6021	11.7528	11.7766	11.7662	12.1253	12.1762	12.1516	12.0509	12.2194	12.2517	11.6996	12.2906	12.2218	12.377	12.0278	12.1846	12.4919	12.3272	12.2065	12.3135	11.6248	11.8442	11.2959	11.8606	11.3791	11.2277	11.3814	11.9093	11.6482	12.0992	11.7421	12.1591	11.2091	11.7806	11.9573	11.1335
A0A5N6QHG2	Cupin type-1 domain-containing protein OS=Carpinus fangiana OX=176857 GN=FH972_002425 PE=3 SV=1	14.3559	14.0218	14.1648	14.0449	14.3942	14.433	13.9943	14.1677	14.6497	14.991	14.9523	15.0096	14.1276	13.8362	13.5538	13.4459	14.4517	13.785	13.9406	14.3162	13.2927	13.3333	13.9803	13.5804	14.0849	13.3756	14.3644	14.2487	13.7647	13.6677	13.7679	13.8876	14.406	14.054	14.58	14.3811	14.0672	14.6947	14.8009	14.4702	14.3836	14.2108	14.5958	14.6364	14.4587	14.4259	14.258	14.8573
A0A5N6RRW0	Clp R domain-containing protein OS=Carpinus fangiana OX=176857 GN=FH972_018719 PE=3 SV=1	8.48704	8.44543	9.03672	8.40131	8.72212	8.97183	9.24127	8.61655	8.33539	8.97671	8.50263	8.64314	8.84424	8.85549	8.66498	9.22689	8.65141	8.82972	8.94954	8.64458	8.44419	8.40301	9.02569	8.96492	8.84706	8.9969	8.97957	9.09434	8.92035	8.7738	8.62534	8.45902	9.3217	9.22062	9.27426	8.67878	9.52845	9.43024	9.3966	9.25998	8.7492	8.54381	8.53372	8.24508	8.10852	8.38931	8.17493	8.35094
A0A5N6QJ03	Annexin OS=Carpinus fangiana OX=176857 GN=FH972_002668 PE=3 SV=1	11.8464	12.1088	12.3023	12.1563	12.1134	12.0853	12.462	12.1595	12.6581	12.614	12.363	12.0108	11.8654	11.8463	12.3226	12.1881	12.2685	12.6815	12.4901	12.2552	11.7931	11.8889	11.6801	12.2141	12.0231	12.0651	11.7225	12.1834	12.8289	12.3151	12.2649	12.3406	12.4682	12.2518	12.3339	12.3807	12.4106	12.4137	12.5191	12.2343	12.1925	12.0788	11.5518	11.9807	11.5276	11.7331	11.9797	11.6464
A0A5N6RRA8	Aldehyde dehydrogenase domain-containing protein OS=Carpinus fangiana OX=176857 GN=FH972_019095 PE=3 SV=1	12.4328	12.8055	12.718	13.0529	12.8099	12.9396	13.3298	12.9001	12.6683	12.5397	12.8536	12.7566	12.9251	13.3808	12.9675	13.2405	13.1389	13.0617	12.834	13.0935	13.2782	13.2007	13.0512	13.4256	12.8696	12.8493	12.8991	12.777	12.9795	12.9168	13.043	12.9725	12.6225	13.1353	12.0871	12.7632	12.4926	12.0174	12.1146	12.326	12.6565	12.6915	12.5339	12.8307	12.7572	12.9644	13.0706	12.8767
A0A5N6R6Y2	CRAL-TRIO domain-containing protein OS=Carpinus fangiana OX=176857 GN=FH972_012966 PE=3 SV=1	11.3398	11.0287	11.7118	11.2497	11.7586	11.701	11.7071	10.9539	11.2732	11.0802	10.9003	11.2836	10.3147	11.3835	10.8716	10.3811	11.7071	10.3058	10.8141	11.7387	11.4616	11.5919	11.5916	11.6153	11.8152	10.7106	11.7215	11.6707	10.2802	10.3626	10.6055	11.1945	11.9258	11.3818	11.2955	12.141	10.505	11.2921	11.704	11.253	10.0037	9.65123	10.5202	10.8006	10.9319	10.1595	11.3404	10.9656
A0A5N6RA39	Isocitrate lyase OS=Carpinus fangiana OX=176857 GN=FH972_014429 PE=3 SV=1	8.79604	9.05311	9.281	9.77873	9.27263	9.44128	9.79149	9.47938	10.1001	10.0477	9.76537	9.06717	9.14083	8.88081	9.76918	9.23026	10.5045	11.0591	10.3874	10.0084	9.04221	9.02237	8.25644	8.73335	8.94134	9.40748	9.29967	9.6566	10.0824	10.3081	10.1413	10.5569	10.7158	10.2567	10.156	10.9694	10.6448	11.1392	10.9633	10.9615	9.75722	9.41912	9.72724	10.0497	9.96015	8.78202	9.67225	8.60548
A0A5N6RS77	Phosphoglycerate kinase OS=Carpinus fangiana OX=176857 GN=FH972_019397 PE=3 SV=1	12.5301	12.6706	12.4011	12.5467	13.131	13.1337	12.439	12.8127	12.7362	12.7466	13.1061	13.0348	13.0727	13.084	13.0708	12.6734	13.2419	13.2555	12.8295	13.3461	12.8286	12.8565	13.2727	13.0072	12.6533	13.13	13.2155	12.9622	13.4814	13.2121	13.2435	13.2832	13.101	12.7571	12.8461	12.9852	13.2685	13.0761	13.1369	12.7802	13.0196	12.9037	12.9804	12.9871	12.7436	12.4644	12.6364	12.8265
A0A5N6RUF1	Biotin carboxylase OS=Carpinus fangiana OX=176857 GN=FH972_020743 PE=4 SV=1	11.8974	11.7975	11.363	11.4361	11.8772	11.7803	11.6974	12.0142	12.1631	11.3314	11.9956	11.9163	11.389	11.2769	11.4975	10.9516	11.9412	12.1275	11.6595	11.9521	11.4904	11.4877	11.3354	11.3841	11.0583	11.4859	11.2464	10.9587	11.3686	11.7811	11.7297	11.3	11.6798	12.1721	11.9504	12.2722	12.0227	11.5121	11.5459	12.1322	11.6055	11.8492	11.7292	11.8095	10.7041	11.5352	10.955	11.0027
A0A5N6QYT5	Cupin type-1 domain-containing protein OS=Carpinus fangiana OX=176857 GN=FH972_008469 PE=4 SV=1	14.4044	14.7251	14.6635	14.7584	14.4995	14.4467	14.8873	14.9286	14.9599	15.0372	14.6561	14.802	14.6155	14.7014	14.9177	14.8471	14.1967	14.42	14.2938	14.1231	14.6818	14.7054	14.418	14.6568	14.7744	14.7368	14.4503	14.8755	14.4801	14.4479	14.6745	14.6637	14.45	14.3456	14.5392	14.0572	14.1975	14.4088	14.5434	14.3167	14.3486	14.2818	13.8918	14.3978	14.2838	14.0837	14.0238	14.2869
A0A5N6RAW9	Glucose-6-phosphate isomerase OS=Carpinus fangiana OX=176857 GN=FH972_013696 PE=3 SV=1	11.4948	11.6686	11.538	10.6878	11.6997	11.7629	11.8913	11.9364	11.3817	10.3906	11.166	11.4449	11.2022	11.5115	10.948	10.6414	12.2023	11.8471	11.7533	12.0583	11.5805	11.4494	11.259	11.9329	11.5472	10.9733	11.4685	10.7722	11.3387	11.6246	11.5699	11.4035	10.8771	10.8588	10.7165	11.3867	10.9345	10.5555	10.3606	11.1375	11.0247	11.301	11.3425	10.8171	10.6326	11.5113	11.2853	11.1042
A0A5N6QHD9	3-hydroxyacyl-CoA dehydrogenase OS=Carpinus fangiana OX=176857 GN=FH972_003237 PE=3 SV=1	11.2038	11.0943	11.4707	11.1313	11.5896	11.8554	11.8734	11.3045	10.9344	10.616	10.9107	11.0879	11.4866	11.6048	11.0451	11.1381	12.0293	11.3696	11.2557	11.7618	11.499	11.3065	11.4166	11.5923	11.2158	11.3431	11.6319	11.1329	11.5792	11.5205	11.4947	11.3611	10.6563	10.7957	9.99859	11.0253	10.8103	10.3439	10.3443	10.8846	10.6556	10.7488	11.3821	10.9715	10.5458	10.4819	10.9246	10.6409
A0A5N6REK9	phosphoglucomutase (alpha-D-glucose-1,6-bisphosphate-dependent) OS=Carpinus fangiana OX=176857 GN=FH972_014987 PE=3 SV=1	12.8155	12.361	12.2133	12.3445	12.912	12.9754	12.7061	12.491	12.2895	11.7551	12.4104	12.6161	12.7026	12.7156	12.3137	12.3358	12.596	12.258	12.0446	12.3925	12.2166	12.2709	12.2367	12.2542	11.9835	12.3071	12.4755	11.6953	12.1894	12.1617	12.0242	11.8424	11.5885	12.4407	11.5288	11.7966	12.5939	11.5979	11.5106	12.2353	11.7351	12.0697	12.5206	11.7559	10.7641	11.7235	11.1007	11.4515
A0A5N6RFN4	2-isopropylmalate synthase OS=Carpinus fangiana OX=176857 GN=FH972_015782 PE=3 SV=1	9.26468	9.04303	9.14797	8.75455	9.30743	9.25077	9.06259	9.05664	8.8141	9.17493	9.09935	9.11296	9.15583	9.0493	9.01625	8.93162	9.1576	9.31628	9.30538	9.19402	8.88142	9.0677	9.14568	9.22786	9.0607	9.12748	9.06958	9.19771	9.18636	9.17493	9.14797	9.02264	9.84674	9.62315	9.81057	9.36894	9.42143	9.81137	9.7058	9.6954	9.13571	9.108	9.16315	9.09803	8.98413	8.83731	8.85237	8.98499
A0A5N6RPZ2	Ribonuclease OS=Carpinus fangiana OX=176857 GN=FH972_018692 PE=4 SV=1	10.5205	10.2701	10.2942	10.4811	10.9579	10.9915	10.6375	10.4228	10.3399	10.2651	10.9349	10.6998	10.4447	10.4968	10.2501	10.0707	11.1617	10.9352	10.3842	10.9835	10.0716	10.2042	10.7382	10.3385	10.217	10.3037	10.7945	10.3712	10.7413	10.5488	10.4527	10.6401	11.0853	10.9889	10.7885	11.0741	10.8975	10.9478	10.8558	10.6792	10.6633	10.3104	10.6493	10.3424	9.75656	10.0769	10.3483	10.5326
A0A5N6RAN6	Stromal 70 kDa heat shock-related protein, chloroplastic OS=Carpinus fangiana OX=176857 GN=FH972_013574 PE=3 SV=1	11.4057	11.4521	12.0207	11.5369	11.757	11.7958	12.1723	11.5675	11.7502	12.1466	11.6057	11.3932	11.4583	11.5344	11.8897	12.0017	11.3237	11.6204	12.0059	11.4826	11.6707	11.7989	11.8946	11.8706	12.0715	11.7813	11.6505	12.2965	11.6678	11.4782	11.6442	11.6769	12.4582	12.1053	12.3847	11.7613	11.9944	12.4269	12.2776	12.0742	11.5367	11.3587	11.2142	11.4319	11.6118	11.3405	11.4326	11.3556
A0A5N6QJG3	Pyruvate dehydrogenase E1 component subunit alpha OS=Carpinus fangiana OX=176857 GN=FH972_003735 PE=4 SV=1	12.0781	11.9515	11.7602	11.2972	12.2403	12.1614	11.9302	12.0496	12.0243	11.8442	12.5255	12.2895	12.0902	11.9631	11.6317	11.6135	12.572	12.4924	12.0381	12.5906	11.5103	11.5394	12.0658	12.1429	11.6965	11.59	11.996	11.7305	12.3227	12.192	12.3067	11.7217	12.2137	12.1897	11.9948	12.0842	11.8072	11.6726	11.9133	11.7299	11.6786	11.8143	11.6794	11.2873	10.5966	11.671	11.2125	11.7188
A0A5N6L1Z5	tripeptidyl-peptidase II OS=Carpinus fangiana OX=176857 GN=FH972_025623 PE=3 SV=1	12.4469	12.5674	12.5569	12.5828	12.3933	12.5076	12.4981	12.5273	12.5419	12.5884	12.6425	12.6719	12.7346	12.6605	12.6612	12.6602	12.6032	12.5372	12.4487	12.5751	12.5878	12.6091	12.7726	12.7181	12.3958	12.3636	12.6261	12.7083	12.502	12.3896	12.3946	12.3957	12.5223	12.3518	12.3465	12.3523	12.1564	12.3168	12.5547	12.3994	12.5186	12.3607	12.4418	12.5111	12.4337	12.7704	12.8145	12.8526
A0A5N6RJD0	60S ribosomal protein L4 C-terminal domain-containing protein OS=Carpinus fangiana OX=176857 GN=FH972_017497 PE=3 SV=1	11.74	11.5491	11.7817	11.5321	11.7924	11.8239	11.6281	11.452	11.7396	12.1043	11.8362	11.6933	11.8255	11.6658	11.7625	11.6666	11.8151	11.9657	11.9018	11.7881	11.471	11.6017	12.0199	11.6472	11.826	11.8636	12.0013	12.0128	11.954	11.7866	11.6943	11.8452	12.36	11.806	12.3202	12.09	12.1984	12.5328	12.4237	12.1248	12.107	11.951	11.9667	11.919	12.4404	11.8098	12.047	12.0499
A0A5N6QEA5	Histone H4 OS=Carpinus fangiana OX=176857 GN=FH972_001501 PE=3 SV=1	12.0195	11.9512	11.9506	12.3654	11.9106	12.1061	11.7165	11.9853	12.4784	12.1387	12.1929	12.1586	12.4068	12.221	12.551	12.2032	11.9633	12.1999	11.7146	11.9548	12.2855	12.4751	12.5888	12.3658	11.7769	12.4077	12.3847	12.173	12.5243	12.371	12.3889	12.6267	12.3187	12.0687	12.3864	12.6208	12.8473	12.4741	12.7022	12.3302	12.7749	12.618	12.4753	12.7614	12.4956	12.3018	12.633	12.5669
A0A5N6QYZ8	SHSP domain-containing protein OS=Carpinus fangiana OX=176857 GN=FH972_007798 PE=3 SV=1	10.0902	9.47228	8.89421	9.93987	9.82893	9.84188	8.32238	9.02292	10.3938	9.53177	10.6692	10.3895	10.9938	10.8379	10.7641	9.73522	9.94369	9.72468	9.30035	10.0967	10.4917	10.3388	10.9432	10.351	9.44584	10.3069	10.6659	9.6204	10.5072	10.1938	10.2052	10.3381	9.56682	8.98242	9.7115	9.98157	10.6328	10.0643	10.0807	9.70183	10.5881	10.446	10.6336	10.4978	10.9882	10.452	10.5514	10.7727
A0A5N6QZE3	UDP-arabinopyranose mutase OS=Carpinus fangiana OX=176857 GN=FH972_007686 PE=3 SV=1	12.827	13.2169	12.9252	12.3842	12.8905	12.9699	13.1646	13.3941	12.0834	12.1088	12.4306	12.7066	12.1826	12.7754	11.5388	11.7004	13.0665	12.5157	12.3997	13.1364	12.7282	12.4661	12.5964	13.1859	12.6617	12.2133	12.6938	12.3453	12.5668	12.9735	13.2691	12.3661	12.1684	12.5074	11.3617	12.1825	11.1969	10.8943	11.6669	12.1725	11.379	11.6421	11.9031	11.4252	10.6334	12.379	11.9351	11.8345
A0A5N6RED8	Ribosomal_L13 domain-containing protein OS=Carpinus fangiana OX=176857 GN=FH972_014920 PE=3 SV=1	11.2826	11.2321	11.2726	10.9072	11.4742	11.4738	11.1114	11.2373	10.9697	11.4105	11.3272	11.1094	11.0268	11.0338	10.7101	10.8205	11.5852	11.6496	11.3697	11.5828	10.586	10.7566	11.5964	11.219	11.3344	11.6077	11.6644	11.5229	11.6762	11.5648	11.4295	11.1956	11.8569	11.3695	11.7977	11.4514	11.842	11.9294	11.9419	11.602	11.9001	11.671	11.6314	11.2393	11.6654	11.5651	11.4375	11.7622
A0A5N6R8J6	Histidine kinase/HSP90-like ATPase domain-containing protein OS=Carpinus fangiana OX=176857 GN=FH972_013966 PE=3 SV=1	12.2026	12.287	12.3178	11.6482	12.0999	11.9398	12.3757	12.1554	11.3984	11.8573	11.589	11.5356	11.7753	11.7225	11.6144	12.1278	11.6776	12.044	12.0785	11.4413	11.4514	11.3288	11.5345	11.8058	12.1269	12.2881	11.9275	12.0225	12.2075	12.2458	12.1195	11.4845	11.9506	12.2339	12.0522	11.2289	12.3807	12.0819	12.0195	12.3692	12.0491	12.0372	11.903	11.577	11.3593	11.867	11.3023	11.5783
A0A660KSE2	Malate dehydrogenase OS=Carpinus fangiana OX=176857 GN=FH972_011128 PE=3 SV=1	10.3671	10.3009	9.74618	9.44667	10.056	9.8828	9.47675	10.1966	10.0116	9.6359	10.0135	9.84737	9.89133	9.66835	9.5904	9.15305	10.5259	11.1793	10.2898	10.395	9.83684	9.84125	9.55593	10.5301	10.0118	10.5483	9.86202	9.48281	10.6652	10.6979	10.6323	10.2294	10.0231	10.1088	9.99308	10.3645	10.7384	10.0643	9.89118	10.2669	10.6633	10.5363	10.1712	10.0651	9.99322	10.6322	9.88783	9.7657
A0A5N6QGB6	Uncharacterized protein OS=Carpinus fangiana OX=176857 GN=FH972_001845 PE=4 SV=1	9.5494	9.83036	9.20579	8.39232	9.82766	9.88707	9.51235	10.0478	8.50898	8.77215	9.44045	9.72144	9.44357	9.91064	8.53722	9.03397	9.91588	9.69471	9.00899	9.95797	8.94251	8.80187	9.55363	10.132	9.1127	9.81778	9.61139	9.08242	9.45245	9.48301	9.54709	8.48945	8.06663	7.73742	7.81698	7.96636	8.81314	7.52904	7.45368	8.05528	8.62461	9.06528	8.96116	7.85549	7.98185	9.37178	8.28355	8.85922
A0A660KRQ0	GCV_T domain-containing protein OS=Carpinus fangiana OX=176857 GN=FH972_010960 PE=4 SV=1	9.19328	9.59582	8.90779	9.35315	9.66302	9.58045	8.94486	9.72996	9.21893	8.8805	9.49426	9.43609	9.27566	9.53528	9.37678	8.91259	9.35293	9.48119	8.85549	9.31832	9.38327	9.42017	9.50898	9.86047	9.05121	9.97083	9.63699	9.17243	9.9747	9.91409	9.90974	9.54458	8.71905	8.5216	8.62571	9.26725	9.14898	8.15076	8.44956	8.3672	9.34074	9.38435	9.02625	9.12412	8.74483	9.19106	8.95158	8.77149
A0A5N6QRL9	Sucrose synthase OS=Carpinus fangiana OX=176857 GN=FH972_005883 PE=3 SV=1	9.39167	8.47533	9.16917	8.41447	9.38522	9.45533	9.87098	8.55842	8.83321	8.10276	8.95913	9.23074	8.74046	9.23864	8.46434	8.26303	9.74046	8.8759	8.9935	9.53702	8.73573	8.76587	9.10722	8.79799	8.72962	8.37764	9.23577	7.83668	8.65069	8.32823	8.16692	8.40088	7.64458	8.48945	7.88996	8.58646	8.42375	7.91169	7.00338	8.04166	7.76288	7.96751	8.82591	7.86604	8.19672	8.08321	8.29783	8.6279
A0A5N6R903	Pyrophosphate--fructose 6-phosphate 1-phosphotransferase subunit alpha OS=Carpinus fangiana OX=176857 GN=PFP-ALPHA PE=3 SV=1	10.03	9.44004	9.21723	8.62242	9.87452	9.9263	10.0879	9.73623	9.76885	8.64133	9.70805	9.75689	9.42982	9.45656	8.77906	8.18289	10.1379	9.67895	9.49546	10.003	8.87713	8.81346	8.61324	9.26889	9.1316	8.64638	9.10879	8.24555	9.25456	9.51333	9.23888	9.195	8.84956	9.30218	8.96578	9.84659	8.97613	8.80058	8.39917	9.3253	8.63626	8.81634	9.4582	8.75556	8.36501	9.09698	8.76785	8.83384
A0A5N6QCY8	3-oxoacyl-[acyl-carrier-protein] synthase OS=Carpinus fangiana OX=176857 GN=FH972_000963 PE=3 SV=1	11.0813	10.6263	11.0921	10.5181	11.1707	11.2756	11.4828	10.678	10.0526	10.4888	10.7956	10.8542	10.9461	11.3848	10.3517	11.3546	11.1082	10.5485	10.9273	11.1073	10.6113	10.6231	11.1253	11.1441	11.0735	10.6528	11.0325	10.9168	10.5897	10.5179	10.7718	10.1369	11.2008	11.7438	10.8352	10.5836	11.0705	10.9265	10.8808	10.9612	10.1983	9.99464	10.6036	9.85534	9.12851	10.1375	9.87221	10.5891
A0A5N6L019	phosphoenolpyruvate carboxylase OS=Carpinus fangiana OX=176857 GN=FH972_024990 PE=3 SV=1	9.84062	9.07066	10.1289	9.1004	9.95594	10.2063	10.0377	9.10538	9.46128	9.37808	9.63427	9.82512	9.16641	9.99421	8.89542	9.24413	10.3848	8.92214	9.83463	10.0231	9.43463	9.16264	9.27636	9.32418	9.70822	8.5345	9.27356	8.94134	8.74382	8.96607	8.86109	8.97757	9.36567	9.72366	9.32486	9.57969	8.91648	9.15962	8.85518	9.47776	8.12516	8.31696	9.30378	8.37199	8.86851	8.7492	9.0493	9.04603
A0A5N6QQD6	Proteasome subunit alpha type OS=Carpinus fangiana OX=176857 GN=FH972_004861 PE=3 SV=1	11.6383	11.6353	11.808	11.8608	11.6738	11.7394	11.7668	11.7085	11.6069	11.7895	11.7846	11.8556	11.7824	11.8923	11.8478	12.0537	11.8217	11.8654	11.7041	11.9245	11.5765	11.6808	11.846	11.895	11.5402	11.5944	11.6967	11.8225	12.1039	11.7652	11.9279	11.9407	12.0059	12.1078	11.887	12.133	12.2762	12.0452	12.133	11.8141	12.0227	11.8977	11.6712	11.8391	11.6347	11.481	11.6472	11.7429
A0A5N6QV28	RRM domain-containing protein OS=Carpinus fangiana OX=176857 GN=FH972_007323 PE=4 SV=1	8.58797	8.30652	8.27473	8.59582	8.86233	8.71253	8.11894	8.39146	8.93752	8.49265	8.61361	8.63336	8.79442	8.75221	9.12205	8.05745	8.47208	8.68089	8.23697	8.71115	8.82814	9.07548	9.25006	8.89148	8.32328	8.79766	8.80607	8.54496	8.84706	8.47533	8.59021	8.84831	8.91468	8.29462	8.94895	9.14593	9.00056	8.90869	8.79507	8.50184	8.9542	8.78529	8.61912	8.85019	9.27984	8.66498	8.92985	8.94046
A0A5N6RTH4	Phosphoenolpyruvate carboxylase OS=Carpinus fangiana OX=176857 GN=FH972_019572 PE=4 SV=1	9.4315	9.7413	9.5988	9.05393	9.5308	9.71046	9.51806	9.63118	9.30127	8.71287	8.99803	9.39361	8.64782	9.46883	8.69558	8.57667	9.9523	9.34718	9.11816	9.73573	9.20677	9.00927	8.84141	9.83715	9.07842	9.10565	8.96116	8.25644	9.16842	9.60288	9.32643	8.81634	8.42626	8.87866	8.51767	9.39596	8.94193	8.44377	8.08587	8.85705	8.4363	8.86975	9.03782	8.04166	8.43463	9.35887	8.93133	8.46883
A0A660KTB0	VOC domain-containing protein OS=Carpinus fangiana OX=176857 GN=FH972_011475 PE=4 SV=1	12.2857	12.4183	12.2163	12.1138	12.6054	12.4242	12.0396	12.498	12.3701	12.3726	12.4523	12.2922	12.5161	12.3742	12.5728	12.0488	12.2777	12.4174	12.3013	12.4193	12.1542	12.2254	12.44	12.1584	12.142	12.3701	12.2655	12.2602	12.1034	12.0544	12.0766	12.3273	12.3088	11.7436	12.4735	12.1686	12.2194	12.3794	12.4245	12.3415	12.5464	12.4307	12.2727	12.4826	12.4432	12.14	12.159	12.3613
A0A5N6RS22	Aldehyde dehydrogenase domain-containing protein OS=Carpinus fangiana OX=176857 GN=FH972_018980 PE=3 SV=1	9.37808	8.80348	8.82241	9.48059	9.67366	9.72503	9.71528	8.82337	9.18884	7.96058	8.78725	9.00871	8.13597	9.16063	8.82782	8.46516	9.84188	8.48462	8.68054	9.75989	9.79442	9.86604	9.26749	9.25739	9.06474	8.51333	9.56434	8.54419	8.50978	8.69662	8.89482	9.72843	7.99379	8.2891	7.80025	9.38888	7.60437	7.90929	7.83416	8.08321	7.49905	7.75622	8.55766	8.86882	8.58722	7.97613	9.18314	8.52042
A0A5N6QFC5	Transketolase signature 1 domain-containing protein OS=Carpinus fangiana OX=176857 GN=FH972_001751 PE=4 SV=1	10.4845	11.0373	11.1758	10.7877	10.7218	10.8276	11.3768	11.1905	11.0468	11.1864	10.6032	10.4179	10.4833	10.5374	11.0678	11.0001	10.638	11.3952	11.3744	10.8213	10.9543	11.0877	10.7178	11.379	11.1299	11.0034	10.5885	11.2908	11.1206	10.9854	11.0013	10.8908	11.5667	11.4915	11.193	11.3744	10.8964	11.1572	11.1857	11.3041	10.7848	10.8971	10.2277	10.7388	10.4387	11.0348	10.7824	10.2801
A0A5N6RWD7	Aconitate hydratase OS=Carpinus fangiana OX=176857 GN=FH972_020336 PE=3 SV=1	8.9678	9.08905	8.82559	8.32553	9.24769	9.01039	8.82845	8.95971	8.59134	9.17418	9.26889	9.21844	9.03342	8.98299	8.77545	9.21844	9.11946	9.50859	9.34518	8.74719	8.48341	8.41321	8.35138	7.84737	8.83289	9.48422	9.00675	8.74853	8.94632	9.06501	8.94193	8.60807	8.57781	8.93517	8.77182	7.22978	9.19057	9.03562	8.02569	9.08162	8.86728	9.03232	9.15836	8.49345	8.14924	8.73132	7.79896	8.27752
A0A5N6QDQ6	Clathrin heavy chain OS=Carpinus fangiana OX=176857 GN=FH972_001302 PE=3 SV=1	8.76122	8.80122	9.82114	8.84862	9.12851	9.2341	9.68825	8.73539	9.11296	9.37156	8.87958	9.00703	8.48543	8.93929	8.981	9.13802	9.30195	8.90959	9.57969	9.27775	9.26068	9.28193	8.97499	8.86821	9.52101	8.51531	8.824	9.34851	8.68194	8.62644	8.53838	8.93221	9.68545	9.49845	9.1639	9.36785	8.93428	9.32576	9.38802	9.47836	8.36282	8.09592	8.53566	8.40854	8.88661	8.5763	9.22858	8.60028
A0A4D6C6I6	26.5 kDa heat shock protein OS=Betula platyphylla OX=78630 PE=2 SV=1	11.7081	11.0815	11.1655	10.4794	11.3525	11.5694	11.0164	10.9055	9.92585	10.8247	11.2052	10.9196	11.7655	12.0129	10.581	11.7561	10.1431	9.72588	10.5041	10.5593	10.4688	10.468	11.7103	11.6196	11.4905	10.997	11.4655	10.9647	10.9157	10.8574	10.9781	9.89376	9.85783	9.78136	10.0949	9.13699	10.4101	9.84987	10.0108	10.1406	10.2534	10.3821	10.747	9.56853	9.98399	10.6869	9.92555	11.2351
A0A4D6C6H3	16.9 kDa heat shock protein OS=Betula platyphylla OX=78630 PE=2 SV=1	13.2814	12.864	13.0543	12.7617	13.4246	13.3047	12.7488	12.7769	12.8089	13.2051	12.9977	12.9738	13.4601	13.3431	13.1763	13.1475	12.9461	12.7076	13.1276	13.0843	13.2084	13.2868	14.016	13.3096	13.3962	13.4212	13.5735	13.4547	13.112	13.0235	13.0129	13.1207	13.7918	13.1628	13.8427	13.2108	13.1641	13.6907	13.5742	13.2929	13.5088	13.5093	13.5069	13.3197	14.1181	13.6656	13.7444	14.0779
A0A5N6RG61	Uncharacterized protein OS=Carpinus fangiana OX=176857 GN=FH972_016525 PE=4 SV=1	9.47066	9.38392	9.6726	9.22352	9.34274	9.25385	9.20677	9.26679	9.14542	9.06958	8.86388	9.00282	9.47086	9.04166	9.29324	9.49225	9.04056	9.4248	9.34207	9.24484	9.1444	9.35116	9.83416	9.63209	9.74096	9.29002	9.52239	9.83826	10.0391	9.7269	9.52865	9.74735	9.97054	9.45306	10.0438	9.49625	10.09	10.1174	10.4646	9.90207	9.9331	9.92333	9.41066	9.43129	9.56777	9.21844	9.38262	9.55152
A0A5N6RGH9	Aminotransferase class I/classII domain-containing protein OS=Carpinus fangiana OX=176857 GN=FH972_015991 PE=4 SV=1	8.71562	8.68159	9.46025	8.32283	8.99661	9.00225	9.54323	8.66569	8.75522	9.89527	9.42059	9.14771	9.08055	8.99774	8.85954	9.66676	9.08135	9.15279	9.75589	9.08428	8.22304	8.33718	8.63045	8.57743	9.08162	8.46352	8.58007	9.5076	8.86419	8.61213	8.65141	8.60028	10.0112	9.71098	9.84674	8.86481	8.75455	9.69784	9.98042	9.79539	8.77149	8.75622	8.78823	8.62717	8.05962	8.18339	8.2465	8.49865
A0A5N6RJW7	5-methyltetrahydropteroyltriglutamate--homocysteine S-methyltransferase OS=Carpinus fangiana OX=176857 GN=FH972_017690 PE=3 SV=1	12.8239	13.1399	13.3359	13.4082	13.193	13.3065	13.9504	13.3572	13.1576	12.8583	12.806	12.8703	12.9149	13.1855	13.2168	13.3152	13.7045	13.6356	13.546	13.4567	13.454	13.3593	12.7611	13.3712	13.4867	13.6156	13.2837	13.4651	13.6134	13.5102	13.5298	13.7158	13.0856	13.8468	12.6554	13.5897	13.4361	12.7762	12.874	13.515	12.8549	13.0393	13.127	13.1083	12.3174	12.6157	12.889	12.3594
A0A5N6RBG9	Carboxypeptidase OS=Carpinus fangiana OX=176857 GN=FH972_015010 PE=3 SV=1	10.0112	10.0193	9.69349	10.9593	10.1398	10.3681	10.9848	10.508	9.4149	9.23266	9.91049	10.2132	10.6158	10.8536	10.2268	10.8341	10.1772	9.8736	9.6125	9.99322	10.3422	10.2175	10.2525	10.4735	9.63263	10.2079	10.1865	9.67278	10.0516	9.92941	10.1089	9.72144	8.90147	10.117	8.87805	9.05284	10.3142	8.97728	9.0207	9.11061	9.92006	9.66906	9.77594	9.45265	9.38672	10.1227	9.37591	9.98655
A0A5N6RGH6	Glutathione peroxidase OS=Carpinus fangiana OX=176857 GN=FH972_015767 PE=3 SV=1	9.75556	9.46679	9.32328	9.83621	9.85565	9.63681	9.03149	9.51846	9.9384	9.40599	9.87636	9.7039	9.74029	9.77643	9.85643	9.10565	9.76587	9.7657	9.25243	9.74096	9.92852	9.9257	10.0232	9.96275	9.51491	9.97226	10.0333	9.41701	10.0976	10.0541	9.89512	10.128	9.26632	8.99774	9.38133	9.73877	9.6779	9.27053	9.17493	9.27123	10.0225	10.1334	10.0414	10.1054	10.3067	9.84596	10.029	9.97571
A0A5N6RD19	Dihydrolipoyl dehydrogenase OS=Carpinus fangiana OX=176857 GN=FH972_015341 PE=3 SV=1	11.8512	12.4246	11.9651	11.9873	12.2829	12.3534	12.0888	12.5167	12.2102	12.4106	12.622	12.5866	12.329	12.1332	12.1476	12.012	12.4012	12.4772	11.9031	12.3471	12.1544	12.1702	12.3854	12.4615	12.1047	12.6098	12.4544	12.3115	12.4627	12.3134	12.2954	12.0997	12.6253	12.6095	12.4881	12.5701	12.872	12.5904	12.6047	12.4992	13.0073	12.6553	12.5373	12.5884	12.6305	13.2765	12.8194	12.9446
A0A5N6QZH3	DUF1264 domain-containing protein OS=Carpinus fangiana OX=176857 GN=FH972_008680 PE=3 SV=1	9.72059	8.76288	8.80703	8.35271	8.82559	9.12593	8.9847	9.11738	8.09487	8.44543	8.50462	8.67631	8.69035	9.27123	8.13904	8.63952	9.26772	8.65428	8.84486	8.88203	8.7187	8.57327	8.60844	9.11322	8.72281	9.07655	8.86388	8.57856	8.90358	9.28956	9.41638	8.32868	8.80768	9.12231	8.51373	8.67384	8.5216	8.24793	8.39318	8.67455	7.93487	8.20408	8.57061	7.62717	7.21335	8.1236	7.70529	8.03947
A0A5N6L131	Cupin type-1 domain-containing protein OS=Carpinus fangiana OX=176857 GN=FH972_025376 PE=3 SV=1	15.2572	15.2275	14.8802	15.2851	14.8562	14.6842	15.0347	15.3409	15.3245	15.2695	14.7986	14.9147	14.8139	14.6372	15.0243	14.9044	14.4609	14.5212	14.5732	14.2826	15.016	15.0189	14.3759	14.7194	14.9909	14.9707	14.6431	14.6539	14.6362	14.9257	14.9952	14.8699	14.2905	14.6546	14.4921	14.7546	14.821	14.6042	14.7411	14.7921	14.7757	14.8957	14.837	15.1582	15.2118	15.1758	15.0442	14.7173
A0A5N6L4A6	Histidine kinase/HSP90-like ATPase domain-containing protein OS=Carpinus fangiana OX=176857 GN=FH972_026429 PE=3 SV=1	12.6136	12.7611	13.0365	12.9505	12.876	12.9714	13.0639	12.8963	12.9821	12.9608	12.8369	12.6157	12.8529	12.745	13.1599	12.9271	12.8966	13.1374	13.0487	13.0234	13.0059	13.0583	12.9652	13.0546	12.8486	13.0463	12.9489	13.1774	13.2293	12.8791	12.7934	13.1429	13.5076	13.1948	13.2886	13.5808	13.265	13.3729	13.5213	13.3815	12.9649	12.9451	12.8048	13.0311	13.1575	12.9862	13.211	12.7063
A0A5N6QU99	Uncharacterized protein OS=Carpinus fangiana OX=176857 GN=FH972_007018 PE=4 SV=1	9.23721	9.17767	9.8009	9.55229	9.08321	9.10224	10.189	9.31945	9.39167	9.90177	9.03287	9.01123	8.71425	8.90569	8.95768	10.0351	9.24055	9.34541	9.62022	9.0872	9.52023	9.63154	8.97928	9.26959	9.8181	9.15152	9.12722	9.67402	9.3637	9.19279	9.61453	9.47066	10.049	10.4933	9.69384	9.67772	10.033	9.94997	9.99591	9.90177	9.23625	9.03919	8.70252	9.07922	7.85175	9.09487	8.61397	8.4149
A0A5N6QFB1	Beta-hexosaminidase OS=Carpinus fangiana OX=176857 GN=FH972_001539 PE=3 SV=1	9.16415	9.89694	10.2103	9.84251	9.17792	9.19623	11.0581	10.1284	9.54187	9.38349	8.6756	8.84455	8.84172	8.93044	9.29898	9.96203	9.15684	9.75472	10.1049	8.92452	9.96434	9.85409	8.77972	9.8351	10.2336	10.3075	9.32103	10.1357	9.77709	10.0272	10.0352	9.81778	8.62388	9.19672	8.48945	8.57061	8.31016	8.37547	7.96174	9.25644	8.06286	8.7879	8.27146	8.61397	8.53761	9.01402	8.61213	7.61985
A0A5N6QGI0	DUF985 domain-containing protein OS=Carpinus fangiana OX=176857 GN=FH972_002967 PE=4 SV=1	8.96492	9.59414	10.1794	9.09566	9.49546	9.33695	10.1298	9.64241	9.3981	10.3887	9.29048	9.4248	9.05066	9.11192	9.296	9.99322	9.09698	9.32418	9.88707	9.0588	8.54612	8.61287	8.54032	8.76155	9.37156	8.80025	8.38327	9.54226	8.55113	8.65964	8.70701	8.51531	10.2793	9.84486	10.2048	9.30447	9.34163	10.2564	10.3853	10.1674	9.47086	9.26374	8.94661	9.15735	9.13031	9.05501	9.01876	8.79409
A0A5N6R4G1	Glutathione peroxidase OS=Carpinus fangiana OX=176857 GN=FH972_012170 PE=3 SV=1	10.0602	10.0462	10.008	10.7926	10.2762	10.1887	9.94119	10.1859	10.5862	9.80864	10.3095	10.1872	10.168	10.5397	10.6381	10.0747	10.6656	10.1731	9.68598	10.5691	10.6425	10.5394	10.3523	10.5594	9.56891	10.1672	10.0898	9.6444	10.3001	10.264	10.2769	10.5607	10.3178	10.57	10.284	11.3078	11.052	9.98812	10.1444	10.0783	10.6359	10.6199	10.4303	10.7062	11.243	10.8701	11.1777	10.7213
A0A5N6R5D6	transaldolase OS=Carpinus fangiana OX=176857 GN=FH972_009455 PE=3 SV=1	11.8717	12.0914	11.4004	11.591	12.0232	12.243	11.5211	12.1781	12.0725	11.0923	11.8658	11.8481	12.1342	11.9083	12.1159	10.9524	12.1872	12.4181	11.3828	12.2772	12.2169	12.1773	12.2	12.4073	11.3149	11.9918	12.0136	11.3796	12.2188	12.124	12.0418	12.1306	11.0939	10.588	10.8507	11.8344	11.8271	10.949	10.7515	10.813	11.5838	11.5429	11.359	11.6564	11.3281	11.6903	11.4712	11.336
A0A5N6RS50	Plasma membrane ATPase OS=Carpinus fangiana OX=176857 GN=FH972_019010 PE=3 SV=1	9.52003	9.23673	9.05718	9.00113	9.84361	9.82464	8.76885	9.34052	9.6193	9.4477	10.074	10.1587	9.64584	9.51649	9.65732	9.04985	9.87513	9.46393	9.14975	9.78513	9.60752	9.58928	9.67701	9.47411	8.6879	9.24911	9.35337	9.13366	9.70269	9.42836	9.20848	9.21529	9.54361	9.11088	9.69523	9.8889	9.56071	9.39553	9.15228	9.33226	9.31606	9.1533	9.64584	9.33181	9.89209	9.79766	9.78856	9.6879
A0A0A7R5B8	Ribosomal protein L3 OS=Betula luminifera OX=312789 PE=2 SV=1	11.9042	11.8591	12.1095	11.8093	11.973	12.0447	11.8971	11.8675	12.0765	12.2796	11.9603	11.7556	11.9591	11.8939	12.0714	11.9708	11.9504	12.297	12.1503	11.9792	11.7463	11.923	12.3011	12.195	12.2042	12.2822	12.2117	12.3579	12.3914	12.2445	12.2077	12.1633	12.6837	12.1875	12.6392	12.4079	12.4873	12.7547	12.7607	12.3993	12.5465	12.3972	12.039	12.1388	12.5216	12.179	12.2154	12.2127
A0A5N6RJ02	Non-specific lipid-transfer protein OS=Carpinus fangiana OX=176857 GN=FH972_017039 PE=3 SV=1	13.5735	13.4374	13.0824	13.0779	13.0158	12.9244	12.6358	13.3912	12.668	12.6011	12.7432	13.1004	13.3542	12.5642	12.788	12.9055	11.9869	12.6902	13.0084	12.1706	12.4955	12.12	12.231	11.9362	12.1456	13.4044	12.6578	12.1103	12.1747	13.2825	12.9146	12.0456	11.55	11.5186	12.3519	11.6132	11.9959	12.2689	11.3332	12.0207	12.0872	12.7115	12.969	12.4865	12.4165	12.8587	12.3294	12.3031
A0A5N6QGG8	20 kDa chaperonin OS=Carpinus fangiana OX=176857 GN=FH972_002958 PE=3 SV=1	10.6869	10.7081	10.7278	10.611	11.0044	10.918	10.5578	10.731	10.9034	11.0717	10.8966	10.7045	11.0238	10.7782	11.1673	10.7847	10.5187	10.9922	10.8659	10.7964	10.7092	10.7441	11.2657	11.0472	10.8608	11.1422	11.0026	11.1106	11.01	10.8906	10.8525	10.7871	11.4249	10.7378	11.4848	11.0643	11.2153	11.4119	11.3639	10.9766	11.046	10.9731	10.6681	10.7954	11.4131	10.7542	10.7236	10.9551
A0A5N6RPW5	Clp R domain-containing protein OS=Carpinus fangiana OX=176857 GN=FH972_019315 PE=3 SV=1	12.6497	12.3525	12.5261	12.6384	12.5329	12.6985	12.3801	12.3823	12.6025	12.1266	12.6939	12.5946	12.8568	12.7492	12.7086	12.6296	12.7813	12.6796	12.446	12.8598	12.5981	12.707	13.0108	12.8402	12.5196	12.3982	12.8252	12.7194	13.008	12.6271	12.6601	12.7528	13.055	12.8128	13.1112	13.0845	13.3923	13.1371	13.1454	12.8821	12.8784	12.8709	12.7133	12.7094	12.4129	12.4144	12.7642	12.9196
A0A5N6QK99	Formamidase OS=Carpinus fangiana OX=176857 GN=FH972_004111 PE=4 SV=1	8.59842	8.88142	9.61637	8.39275	8.96694	8.81954	9.37699	9.01764	8.64314	9.21456	8.5519	8.72315	8.07253	8.49625	8.38068	8.43003	8.85674	8.09381	9.09961	8.94661	8.55113	8.51531	8.66782	9.0669	9.37374	7.96924	8.53605	9.33472	8.09698	8.40514	8.46312	8.58797	9.31583	8.68229	8.88203	8.85518	7.67596	8.56986	8.86573	8.6268	7.93074	7.7502	7.6453	7.85549	7.95361	8.16239	8.2384	8.19032
A0A660KU26	Epimerase domain-containing protein OS=Carpinus fangiana OX=176857 GN=FH972_011755 PE=4 SV=1	11.1817	11.6623	11.4045	11.6463	11.6704	11.7991	12.2381	11.7861	11.4994	11.0545	11.1331	11.3811	11.3049	11.6016	11.2673	11.5764	12.2215	12.108	11.8767	12.1037	11.6765	11.5517	11.3182	12.0512	11.3628	11.5637	11.2949	11.26	12.0281	11.8496	11.9488	11.743	11.3572	11.8435	11.0165	11.8505	11.8274	11.1515	11.1775	11.5001	11.2715	11.3021	11.0851	11.1518	10.9509	11.4343	11.2183	10.8044
A0A5N6RVY8	Uncharacterized protein OS=Carpinus fangiana OX=176857 GN=FH972_020292 PE=4 SV=1	8.75188	9.30195	9.26655	9.58628	9.06851	8.97183	8.6865	9.31084	10.2	9.76072	9.14057	9.02708	9.21335	9.03122	10.0109	9.25809	8.70044	9.66587	9.41574	9.13211	9.94851	10.1379	9.68405	10.1277	9.83004	10.0864	9.53138	9.91558	10.1534	9.88844	9.97212	10.1986	10.2947	9.63517	10.2177	10.3411	10.2653	10.2525	10.3216	9.82448	10.3357	10.3087	9.18239	10.3788	10.5141	9.73522	10.1243	9.36063
A0A5N6Q9I4	Cystatin domain-containing protein OS=Carpinus fangiana OX=176857 GN=FH972_000088 PE=4 SV=1	11.5217	11.7956	11.8847	11.9563	11.9238	11.9128	11.8923	11.7601	12.3536	12.2047	11.7227	11.7869	11.9169	11.5233	12.2267	11.5822	11.7203	12.0285	12.2878	11.9932	12.3644	12.4646	12.3597	12.0526	12.4514	12.1678	12.3013	12.7058	12.4871	12.3102	12.2268	12.8599	12.1654	11.3988	12.1494	11.9683	11.1051	11.8165	12.1606	11.5935	11.6005	11.3602	11.2982	12.0257	12.2909	11.4704	12.0536	11.5788
A0A5N6QYE9	Cytochrome b5 heme-binding domain-containing protein OS=Carpinus fangiana OX=176857 GN=FH972_008308 PE=4 SV=1	7.33628	7.41024	7.4545	7.24127	7.50779	7.68018	6.72247	7.15482	7.3345	7.6359	7.4733	7.84737	7.42459	7.49825	7.66035	7.3672	7.57818	7.2724	7.33002	7.50779	7.80929	7.79766	7.74551	7.61471	7.46923	7.52435	7.51254	7.63807	7.37243	7.39661	7.05637	7.39917	7.1334	6.37504	7.15381	7.18982	7.1334	7.42459	7.07682	7.0607	7.19377	7.23745	7.60881	7.44626	8.18239	7.65392	7.71425	7.90869
A0A0A0P7E3	Cor a 9 allergen OS=Corylus avellana OX=13451 PE=2 SV=1	16.4816	16.6599	16.5545	16.6508	16.2091	16.2322	16.3641	16.7417	16.5927	16.344	16.1276	16.3508	16.1726	15.9323	16.1169	16.0292	16.0507	16.0627	15.9698	15.9643	16.3879	16.6496	16.1396	16.332	16.5632	15.9622	16.3042	16.4707	16.1862	16.2534	16.3873	16.3594	16.2874	16.3597	16.508	16.8023	16.0592	16.3332	16.5118	16.4831	16.4457	16.5898	16.3463	16.7042	16.2391	16.6487	16.6513	16.6853
A0A5N6RAJ5	Dienelactone hydrolase domain-containing protein OS=Carpinus fangiana OX=176857 GN=FH972_014357 PE=4 SV=1	10.5046	10.477	10.3103	11.0465	10.8503	11.0747	10.7657	10.7212	10.4115	10.2675	10.4801	10.4626	10.4726	10.6787	10.5702	10.2572	11.1191	10.7865	10.3717	11.021	10.6034	10.7017	10.9969	10.8909	10.3638	10.6974	11.0408	10.552	11.2812	11.0037	11.1806	11.2131	10.3911	10.5192	10.1799	10.7064	11.2008	10.4687	10.6009	10.3986	10.7045	10.6651	10.5756	10.7424	10.2797	10.1416	10.2542	10.3775
A0A660KUD0	Translation elongation factor EF1B beta/delta subunit guanine nucleotide exchange domain-containing protein OS=Carpinus fangiana OX=176857 GN=FH972_010155 PE=3 SV=1	10.958	10.6072	11.0713	11.1324	11.0301	10.9948	10.8815	10.6452	11.3788	11.3282	11.1387	11.0177	11.1568	11.0307	11.3341	11.2191	11.0409	11.0562	11.1537	11.0178	11.2569	11.4124	11.101	11.1377	11.312	11.148	11.3024	11.2102	11.3974	11.2882	11.2372	11.6449	11.3763	11.2222	11.3578	11.4961	11.4032	11.3788	11.3869	11.3137	11.1004	11.0128	11.117	11.2115	11.2414	10.7796	11.234	11.013
A0A5N6RJZ5	Fructose-bisphosphate aldolase OS=Carpinus fangiana OX=176857 GN=FH972_016538 PE=3 SV=1	13.2288	13.1889	13.1074	12.4211	13.4669	13.4314	12.9409	13.2893	12.9031	13.5652	13.4077	13.348	13.425	13.3302	13.0433	13.0449	13.4853	13.6514	13.5547	13.511	12.8266	12.8049	13.2888	13.0789	13.3164	13.3288	13.3042	13.2009	13.4621	13.5274	13.4583	13.2431	13.5659	13.194	13.5832	13.0143	13.4926	13.7184	13.5878	13.6059	13.3348	13.5703	13.4922	13.0965	13.0208	12.9393	12.6636	13.2132
A0A5N6L605	Thaumatin-like protein OS=Carpinus fangiana OX=176857 GN=FH972_027102 PE=3 SV=1	12.8096	13.6653	13.524	13.4441	12.4184	12.5424	13.0705	13.1434	12.6728	13.1791	12.65	12.62	13.7846	13.2029	13.6664	14.132	11.7741	12.4011	13.4602	11.6806	13.2056	12.601	11.9919	11.5427	12.9173	12.8987	11.9918	12.5837	11.2184	12.2306	11.8588	11.6042	11.7463	12.057	12.9483	10.9774	11.9021	13.1427	12.0651	12.5948	13.0632	13.217	13.3752	12.8065	13.388	13.4852	13.0732	11.9887
A0A5N6QVE9	Formate dehydrogenase, mitochondrial OS=Carpinus fangiana OX=176857 GN=FH972_007429 PE=3 SV=1	11.4124	11.0038	11.339	10.9244	10.9204	10.8757	10.8584	10.8453	11.3995	11.2093	11.373	11.2944	11.5229	11.5423	11.4612	11.1342	11.5316	11.4386	11.5797	11.5198	11.4829	11.3705	11.1376	11.4192	11.425	11.0714	11.2041	11.2186	11.5513	11.5578	11.5079	11.5452	11.4642	11.5114	11.1487	11.6047	10.1277	10.6391	11.2836	11.6	11.1666	11.4918	11.4772	11.5322	10.7238	11.2958	11.3459	11.1781
A0A5N6KZD0	TPR_MLP1_2 domain-containing protein OS=Carpinus fangiana OX=176857 GN=FH972_024794 PE=4 SV=1	10.7934	10.1665	10.5873	10.4574	11.0987	10.8029	10.2322	10.0338	11.309	10.9548	11.2268	10.9354	10.9483	10.8991	11.2921	10.5804	11.0122	10.7956	10.9657	10.9335	10.8405	10.8035	10.8119	10.3887	10.5703	10.5928	10.6493	10.7341	10.7106	10.3324	10.3401	10.8207	11.3877	10.8143	11.4793	11.4843	10.9795	11.5404	11.373	11.2996	10.8154	10.7809	11.0678	11.2084	11.3459	10.3542	10.9408	10.9083
A0A5N6RR30	Prolyl endopeptidase OS=Carpinus fangiana OX=176857 GN=FH972_018671 PE=3 SV=1	10.8992	11.1557	11.3185	11.1896	11.2584	11.1902	11.3225	11.213	11.1774	11.5022	11.255	11.2637	11.0586	11.2562	11.3746	11.3114	11.2312	11.1836	11.437	11.2932	11.3998	11.4158	11.2668	11.373	11.4329	11.2228	11.1572	11.6451	11.2333	11.1596	11.2046	11.3337	11.4504	11.1417	11.2322	11.1609	10.3345	10.9884	11.3165	11.1687	10.9523	10.9423	10.8128	11.141	10.9513	11.2063	11.3629	11.2206
A0A0U1VZC8	Isoflavone reductase OS=Corylus avellana OX=13451 PE=2 SV=1	11.9676	12.0996	12.0743	12.7564	11.9765	12.0294	12.6065	11.9427	12.6428	12.0523	12.7431	12.4431	11.6424	11.8822	12.0023	11.9933	12.5287	12.8514	12.3176	12.637	11.9203	11.7759	11.5186	11.6109	11.8472	11.8922	11.99	11.648	12.3023	12.5935	12.3009	12.45	11.8233	12.9669	11.8849	12.7109	12.7874	11.9998	12.053	12.1932	12.564	12.4214	12.3137	12.4036	11.6924	11.8032	11.8975	11.4686
A0A5N6RM31	Alcohol dehydrogenase 1 OS=Carpinus fangiana OX=176857 GN=FH972_018367 PE=3 SV=1	13.1962	12.835	13.4738	12.9539	13.1226	13.1414	13.7461	12.8579	12.8543	13.2461	13.1513	13.2302	13.0917	13.3687	12.7097	13.6207	13.6237	13.1874	13.5754	13.582	12.8533	12.7968	12.8402	12.9281	13.3699	12.7044	13.1171	13.3015	13.2793	13.1153	13.2436	13.1232	13.4661	13.9825	12.9548	13.2185	13.0176	13.0214	13.2692	13.4217	12.5773	12.5609	13.0026	12.5193	12.1439	12.5315	12.6105	12.6297
A0A5N6QX78	Aldehyde dehydrogenase domain-containing protein OS=Carpinus fangiana OX=176857 GN=FH972_007440 PE=3 SV=1	9.88035	10.1055	10.0819	9.1955	10.5105	10.4842	10.4974	10.3174	9.01625	9.37526	9.65678	9.25054	8.98556	9.20163	8.31832	8.96	10.4079	10.0147	9.75472	10.1187	9.04029	9.18041	9.92719	10.0737	9.92585	9.76255	10.1851	9.79912	10.2082	10.1567	10.2589	9.66835	10.0474	10.0905	9.62607	10.1826	10.1481	9.67983	9.82512	9.97599	9.81746	9.87882	10.1094	9.20359	9.21335	10.0939	9.35491	9.87897
A0A5N6QAT6	DUF1264 domain-containing protein OS=Carpinus fangiana OX=176857 GN=FH972_001067 PE=3 SV=1	10.422	10.7967	10.6139	10.3535	10.0971	10.1719	10.4681	10.8224	10.9051	10.4348	10.1568	10.0799	10.0938	10.4503	10.2049	9.87667	10.471	10.6787	10.7612	10.4816	10.8152	10.6718	9.99774	11.0878	10.3893	10.657	9.97241	10.1237	10.8492	11.1126	11.1368	10.6484	10.3291	10.6422	10.6369	10.9513	9.84518	9.81794	9.94207	10.8612	9.9542	10.4787	9.76487	10.1286	9.54516	10.4038	10.1184	9.5409
A0A5N6RWC2	Tryptophan synthase OS=Carpinus fangiana OX=176857 GN=FH972_020393 PE=3 SV=1	10.7278	10.3258	10.2747	9.42836	10.6245	10.1683	10.3452	10.3363	9.81698	10.3561	10.2668	10.0598	10.0538	9.8614	9.63081	10.2666	10.1235	10.3651	10.7687	10.1823	9.80235	9.62553	9.97413	9.90689	10.3967	10.6632	9.99704	10.2726	9.9911	10.5088	10.3677	9.47533	10.5225	10.4279	10.5774	9.42605	10.0641	10.202	10.1703	10.7237	9.48724	10.0885	10.1652	9.22135	8.90117	9.89285	9.00478	9.64223
A0A660KM50	Histidine-containing phosphotransfer protein OS=Carpinus fangiana OX=176857 GN=FH972_010060 PE=4 SV=1	9.57118	8.271	8.86016	8.6851	9.77528	9.74752	8.87498	8.44708	8.12774	7.72996	9.04439	9.38651	8.74752	9.56815	7.39489	7.91169	10.4939	9.20016	8.99181	10.846	9.26562	9.01542	9.54824	9.29967	9.11504	9.30538	10.1936	9.30652	9.98854	9.90373	9.7127	9.7879	9.16239	10.1683	8.90629	10.0123	9.52356	8.31334	8.83226	10.0378	8.77017	9.44812	10.5374	8.95449	6.81121	7.89118	8.23697	8.6435
A0A5N6R8H1	CRAL-TRIO domain-containing protein OS=Carpinus fangiana OX=176857 GN=FH972_012967 PE=3 SV=1	10.4054	9.59712	9.55746	9.97985	10.5346	10.4878	9.50243	9.4248	9.91633	9.39146	10.0898	10.3253	9.92214	10.4318	9.90087	9.37634	10.4498	9.37439	9.30697	10.4201	10.3879	10.4427	10.7643	10.1572	9.71699	9.54071	10.5216	9.66338	9.41469	9.34252	9.3996	9.93781	9.46577	9.06124	8.97842	10.0441	9.23146	9.12799	8.97441	8.90719	9.12851	9.06717	9.73691	9.39146	10.1919	9.77873	10.1876	10.2818
A0A5N6QK94	Histone H2A OS=Carpinus fangiana OX=176857 GN=FH972_003322 PE=3 SV=1	10.8163	10.4129	11.1333	10.8107	10.8047	11.0234	10.8545	10.4086	10.9821	11.2813	11.1225	11.0625	11.2715	10.946	10.9492	11.3355	10.7736	10.6265	10.9076	10.8413	10.7927	10.8734	11.5382	10.756	10.9822	10.9687	11.1776	11.3382	10.9903	10.9414	10.7281	11.0056	11.6257	11.1546	11.741	11.0504	11.2925	11.7973	11.861	11.5151	11.3263	11.0868	11.3232	11.2109	11.453	11.0606	11.3601	11.4475
A0A5N6RAR9	Annexin OS=Carpinus fangiana OX=176857 GN=FH972_013629 PE=4 SV=1	10.9224	11.2361	11.2971	10.3888	11.0477	11.0267	11.3077	11.4029	10.7669	11.1951	11.3918	11.2127	10.9007	11.1675	10.1466	11.1913	11.323	11.5738	11.1505	11.2587	9.95289	10.2413	10.926	11.4283	11.0749	10.7402	10.9576	11.0627	11.6411	11.2971	11.5456	10.4025	11.4576	11.6041	11.3417	10.825	11.8092	11.4443	11.7527	11.4856	11.3821	11.3172	10.6956	10.1375	9.224	10.8919	10.0341	10.8642
A0A5N6QUK0	Enoyl reductase (ER) domain-containing protein OS=Carpinus fangiana OX=176857 GN=FH972_006216 PE=4 SV=1	9.65875	10.3883	9.88387	10.2131	9.63372	9.7502	9.89467	10.5305	10.2024	9.35645	9.42647	9.48925	9.69052	9.61875	10.1037	9.05907	9.98797	10.6162	10.0388	9.91379	10.535	10.3447	9.68001	10.4644	9.93487	10.3814	9.84987	9.76984	10.4385	10.447	10.461	10.3858	9.82432	9.66391	9.40875	10.6434	9.59414	9.22497	9.4735	9.88829	10.37	10.4963	9.90524	10.4784	10.0236	10.5041	10.6985	9.633
A0A5N6R0Z9	Thioredoxin domain-containing protein OS=Carpinus fangiana OX=176857 GN=FH972_009157 PE=3 SV=1	11.844	11.3923	11.1198	11.2631	11.9148	12.0309	11.3565	11.4251	10.7435	10.6308	11.4936	11.4806	11.3678	11.8086	10.8599	10.7845	11.1824	10.5855	10.4347	11.4698	11.1992	11.4759	12.135	11.6664	10.8008	10.5936	11.5017	10.931	10.8041	10.6633	10.8915	10.582	11.4606	11.5412	10.7486	11.83	10.6466	10.6508	11.0643	10.9026	10.5911	10.5993	10.9473	10.3089	10.6663	11.3613	11.1706	11.486
A0A5N6Q9X0	lactoylglutathione lyase OS=Carpinus fangiana OX=176857 GN=FH972_000211 PE=3 SV=1	12.4056	12.5487	12.7936	12.2903	12.2367	12.3231	12.605	12.4742	12.1723	12.4895	12.4282	12.5178	12.666	12.7535	12.4591	12.6582	12.6065	12.4112	12.5787	12.5397	12.773	12.6515	12.6318	12.7516	12.9465	12.3971	12.6586	13.0015	12.6222	12.5703	12.767	12.5622	12.8782	12.8547	12.7069	12.4158	12.1921	12.5518	12.6859	12.6748	12.5557	12.6011	12.5141	12.6884	12.3846	12.856	12.7691	12.7165
A0A5N6QYJ3	UspA domain-containing protein OS=Carpinus fangiana OX=176857 GN=FH972_007414 PE=4 SV=1	10.5864	10.5667	10.4697	9.9555	10.3522	10.1089	10.4283	10.5163	10.7028	10.2292	10.342	10.2103	10.022	9.93855	10.1639	10.317	10.3457	10.6564	11.077	10.3276	10.4179	10.1532	10.0143	10.1967	10.6705	10.6427	10.0959	10.2491	10.2969	10.8215	10.6919	10.219	10.6299	10.6683	10.9186	10.6331	10.3548	10.4171	10.7332	11.2812	10.2991	10.719	10.449	10.4615	9.41764	10.1358	10.0048	10.1916
A0A5N6RPI7	Aminopeptidase OS=Carpinus fangiana OX=176857 GN=FH972_017989 PE=3 SV=1	9.09276	9.6435	9.76022	8.82114	9.44045	9.39917	9.75706	9.42982	9.42354	9.27984	9.29278	9.44605	8.81025	9.27496	8.98271	9.53877	9.67384	9.4477	9.67313	9.63572	9.44481	9.42564	9.06743	9.60918	9.50641	9.08587	9.00028	9.26819	9.34163	9.35535	9.2341	8.93693	9.17493	9.28448	8.78888	8.88325	8.87375	8.70321	8.72144	8.99633	8.57365	8.76487	8.89512	8.52826	8.33271	9.2914	9.05637	8.5263
Q38709	Thiamine thiazole synthase, chloroplastic OS=Alnus glutinosa OX=3517 GN=THI1 PE=2 SV=1	11.5852	11.5006	11.3026	11.3521	11.581	11.6856	11.0423	11.4925	11.2705	11.3335	11.8441	11.6704	11.919	11.8323	11.7695	11.4949	11.7776	11.7255	11.2545	11.8119	11.6586	11.6218	12.019	11.8899	11.2182	11.7375	11.7477	11.5895	12.0884	11.8961	11.7693	11.7196	11.5702	11.3344	11.5109	11.5828	11.9741	11.4626	11.6466	11.2943	12.2582	11.9713	11.7428	11.8339	12.2824	12.3417	11.8591	12.1575
A0A5N6RIJ5	UspA domain-containing protein OS=Carpinus fangiana OX=176857 GN=FH972_017295 PE=4 SV=1	9.18611	8.30652	8.96058	8.10014	9.65159	9.73573	8.58195	8.30332	8.4822	9.44853	9.79198	9.69471	9.56624	9.56529	8.33673	9.03947	9.59115	8.55842	9.10748	9.78496	7.87344	8.11114	9.59451	8.25456	8.59991	8.03122	9.33002	8.84987	8.29875	8.22786	8.32688	8.28586	10.2352	9.77215	10.1352	9.84737	9.61029	10.343	10.5424	10.259	9.20994	8.88722	10.314	8.94105	9.04821	8.69453	8.82687	10.0213
A0A5N6QF52	AAA+ ATPase domain-containing protein OS=Carpinus fangiana OX=176857 GN=FH972_002524 PE=3 SV=1	10.0509	9.73809	10.1042	10.0062	10.1648	10.2035	10.0711	9.73573	10.129	10.1706	10.2369	10.2121	10.2499	10.2427	10.244	10.1699	10.2994	10.0975	10.183	10.2768	9.96694	10.1075	10.3683	10.0153	10.0217	10.0305	10.2616	10.1772	10.1404	9.99365	9.91453	10.245	10.5919	10.2977	10.4405	10.4758	10.3356	10.5323	10.5938	10.385	10.1464	10.0585	10.1843	10.1856	10.3941	9.9747	10.3361	10.2695
A0A5N6QDM4	Metallo-beta-lactamase domain-containing protein OS=Carpinus fangiana OX=176857 GN=FH972_001187 PE=3 SV=1	9.67349	9.98399	8.95041	8.85393	9.37938	9.17418	8.81858	9.85985	9.4365	9.20897	9.54844	9.48341	9.87698	10.0098	9.77033	9.45943	8.97327	9.6844	9.11296	9.25408	9.46495	9.38219	9.1871	10.0831	8.73403	9.50383	8.88722	8.52356	9.71545	9.52493	9.55248	9.00422	9.07788	9.14873	9.6125	9.42899	10.3952	9.32215	9.43588	9.82018	10.4081	10.6792	9.92303	9.6756	9.43588	10.0975	9.33807	9.46638
A0A6C0QI02	Caleosin H1 OS=Corylus avellana OX=13451 GN=CLO-H1 PE=3 SV=1	11.5193	11.9231	11.2667	10.8818	11.209	11.1653	10.4313	11.1462	11.8797	11.3664	11.2711	11.3983	10.6499	11.0289	11.3081	10.7849	10.995	10.9614	11.0112	11.0235	11.8796	11.704	10.8539	11.2747	11.4138	11.4241	10.7659	10.4202	10.465	10.8877	10.6928	10.5975	10.5679	10.1111	10.6816	10.652	10.2053	10.9449	10.1361	10.7241	10.3345	10.5995	11.0238	10.844	11.1092	11.5217	11.2437	10.8525
A0A5N6QI06	Pectinesterase inhibitor domain-containing protein OS=Carpinus fangiana OX=176857 GN=FH972_003461 PE=3 SV=1	9.40833	9.85549	9.8165	9.76537	9.87621	9.93517	10.2279	10.2987	10.541	10.5794	10.4353	10.2009	10.3934	9.90448	10.2125	9.94837	9.84627	10.1542	9.84046	9.66124	10.0001	9.84062	9.82289	9.52199	9.99053	10.6025	10.0296	10.138	10.0063	10.2092	10.0391	10.273	10.0471	9.95928	10.5867	9.44936	9.81474	10.0186	9.85814	10.0806	10.2564	10.2495	10.2097	10.0877	9.84831	10.0875	9.8392	9.81314
A0A5N6RKH2	phosphoglycerate mutase (2,3-diphosphoglycerate-independent) OS=Carpinus fangiana OX=176857 GN=FH972_016986 PE=3 SV=1	11.0958	11.2681	11.7549	11.1216	11.3211	11.4258	11.7075	11.2945	11.359	11.6113	11.3566	11.2871	11.1469	11.3827	11.3211	11.7451	11.4914	11.5184	11.8227	11.5545	11.2147	11.3039	11.2221	11.3632	11.7281	11.0375	11.2166	11.6835	11.3555	11.2603	11.3336	11.3593	11.7079	11.7138	11.5308	11.3219	11.201	11.5856	11.5469	11.6306	11.1136	11.113	11.047	11.1582	10.9607	11.0163	11.3355	11.0969
A0A5N6QBI6	Uncharacterized protein OS=Carpinus fangiana OX=176857 GN=FH972_000504 PE=4 SV=1	10.1472	11.3145	10.6502	10.9087	11.1631	10.8731	10.2969	11.2348	11.1226	10.993	10.6692	10.4305	10.1351	10.239	11.4511	10.1579	9.59208	10.4722	10.248	10.0312	11.0039	10.6384	10.2804	10.7346	10.2724	10.718	10.0493	10.2741	10.6066	10.4306	10.3384	10.5898	10.9801	10.091	10.8928	11.0283	11.2241	11.1108	11.0893	10.755	11.4765	11.5007	10.6626	11.5264	12.0872	10.8763	11.2081	10.5616
A0A5N6QSP5	40S ribosomal protein S24 OS=Carpinus fangiana OX=176857 GN=FH972_006469 PE=3 SV=1	11.0958	10.9147	11.2883	10.9984	11.0606	11.0067	11.1286	11.0538	11.1602	11.4984	11.0301	10.7656	10.9946	10.8152	11.1685	11.2704	10.8467	11.4096	11.4721	10.8935	10.7775	10.8741	11.2477	11.137	11.3952	11.404	11.1885	11.4813	11.4974	11.3821	11.2352	11.2018	11.8611	11.3871	11.9183	11.2927	11.6219	12.0725	12.0174	11.7771	11.7645	11.6436	11.2652	11.3552	11.7525	11.3571	11.3611	11.182
A0A5N6QL76	Tubulin-specific chaperone A OS=Carpinus fangiana OX=176857 GN=FH972_003694 PE=3 SV=1	10.3283	9.47492	10.2626	9.69558	10.324	10.0456	9.86186	9.37003	10.2372	10.6601	10.5203	10.2223	10.3758	10.1416	10.1288	10.2108	10.2212	10.116	10.5364	10.304	9.65517	9.65338	10.1664	9.54632	10.2002	9.7342	10.1407	10.3855	10.0564	9.64746	9.70113	10.0823	11.063	10.3786	11.3504	10.4495	10.0975	11.0382	11.2255	11.1633	10.0967	10.1893	10.5926	10.2942	10.2174	9.31515	9.78185	10.254
A0A5N6RB32	Glutathione reductase OS=Carpinus fangiana OX=176857 GN=FH972_014928 PE=3 SV=1	9.02098	9.22834	8.20653	9.65213	9.25054	9.23098	8.93399	9.34119	8.61618	7.74886	8.65285	8.60251	8.73166	8.92244	8.63807	8.40173	9.01346	8.76421	8.05853	9.00056	9.05474	8.97068	8.73573	8.60844	7.73132	8.63988	8.59507	7.73471	8.54226	8.85206	8.96376	9.05853	7.60955	8.25739	7.82655	8.58346	9.01402	7.67878	7.89057	8.01959	8.65033	8.61029	8.66853	8.9334	8.17991	7.76089	7.87774	7.81698
A0A5N6QNW8	SCP domain-containing protein OS=Carpinus fangiana OX=176857 GN=FH972_004242 PE=4 SV=1	9.04576	9.6703	8.95739	9.89648	9.14822	9.2465	8.28725	9.63608	9.94661	8.80639	8.70874	9.02542	8.55651	8.23218	9.40259	8.00056	9.17567	10.0098	8.97413	9.06985	9.51668	9.47025	9.05121	8.54496	7.89603	9.59115	8.84956	8.40897	9.51708	9.77	9.55957	9.82893	8.4363	7.49825	8.3015	9.25974	9.23218	8.83036	8.44708	8.57099	9.4315	9.56415	9.17043	10.1826	10.4547	9.06205	9.9629	8.66213
A0A5N6L0P0	SLH domain-containing protein OS=Carpinus fangiana OX=176857 GN=FH972_025131 PE=4 SV=1	8.59208	7.98641	8.32418	8.16842	9.22641	9.31243	8.30925	8.20945	8.42752	8.24174	8.94427	8.76719	8.93044	8.91109	9.07948	8.23314	8.77545	8.24935	8.34917	8.96058	8.68965	8.71802	9.16641	8.22689	8.04056	8.15279	8.68825	8.39618	8.05853	7.82337	7.79701	8.21965	8.78234	8.30834	8.64386	8.70321	8.40514	8.62242	8.49305	8.24127	8.06178	7.77347	8.4545	8.43463	9.10093	7.98527	8.538	8.9331
A0A5N6QZB6	10 kDa chaperonin OS=Carpinus fangiana OX=176857 GN=FH972_008622 PE=3 SV=1	12.0768	12.0668	12.192	12.1041	12.3303	12.3398	12.0602	12.1992	12.4861	12.5224	12.3244	12.108	12.4071	12.2147	12.4902	12.3182	11.8433	12.3114	12.2634	12.0588	12.3129	12.4951	12.8635	12.6591	12.6245	12.8633	12.6735	12.7509	12.7032	12.6478	12.5703	12.6813	12.8028	12.1059	12.7591	12.4167	12.6903	12.9237	12.953	12.5468	12.6845	12.7595	12.2877	12.5389	12.6122	12.126	12.3236	12.2856
A0A5N6QC06	Cucumisin OS=Carpinus fangiana OX=176857 GN=FH972_001407 PE=3 SV=1	9.75906	9.55861	9.18735	8.41447	9.65249	9.979	10.0256	9.66995	8.49345	8.75689	9.12619	9.55401	9.81202	10.2143	8.54651	9.90388	9.88676	9.385	9.20775	9.61637	8.70632	8.72724	9.37959	9.94339	8.96982	9.30788	9.22786	8.99237	9.66622	9.33405	9.73454	8.42878	8.62863	9.55536	8.42543	7.83857	9.72826	8.51491	8.49546	8.59544	8.74651	8.54651	8.8716	7.75087	7.71493	9.0607	7.58421	9.13057
A0A5N6QR56	methenyltetrahydrofolate cyclohydrolase OS=Carpinus fangiana OX=176857 GN=FH972_005956 PE=3 SV=1	9.58158	9.20139	9.84141	8.94837	9.63517	9.57005	9.62095	8.98812	9.2588	10.1056	9.91229	9.7039	9.80284	9.57535	9.16466	9.85658	9.73995	9.47066	9.96622	9.7413	8.66959	8.96838	9.56777	9.21286	9.65051	9.17717	9.51865	9.64476	9.38435	9.18016	9.11114	9.09882	10.0389	9.93103	10.2227	9.22641	9.46862	10.2899	9.89648	10.0851	9.49665	9.19279	9.56167	9.03149	9.25904	9.40493	9.07575	9.55305
A0A5N6QBX4	RuBisCO large subunit-binding protein subunit beta, chloroplastic OS=Carpinus fangiana OX=176857 GN=FH972_000490 PE=3 SV=1	11.981	11.5553	11.8311	11.6588	12.173	12.1909	11.7	11.6013	11.9143	12.1322	12.3416	12.1684	12.2596	12.1899	12.153	11.9282	12.0324	11.8608	11.9165	12.1997	11.6471	11.7089	12.2445	11.803	11.7681	11.6503	12.099	12.0404	11.7709	11.5394	11.6238	11.7429	12.5468	12.0799	12.4874	12.2678	12.0648	12.4322	12.4833	12.151	11.899	12.0668	12.0295	12.0515	12.1128	11.457	11.6924	12.146
A0A5N6R926	ornithine carbamoyltransferase OS=Carpinus fangiana OX=176857 GN=FH972_013854 PE=3 SV=1	9.92778	10.1497	10.6831	10.4389	10.4315	10.3944	11.2889	10.128	10.1609	10.4097	10.2943	10.0345	9.89042	9.82353	9.61784	10.2669	10.616	10.3503	11.0723	10.5809	10.1226	10.2522	9.86279	9.95986	10.1575	8.94486	9.45203	10.0267	9.84565	9.91931	10.0185	10.2973	10.3754	11.0276	9.95826	10.0094	8.91528	9.6471	10.1104	10.3062	9.13699	9.40854	9.71235	9.83621	8.85611	9.44667	9.87682	9.62187
A0A5N6RFL8	Probable 6-phosphogluconolactonase OS=Carpinus fangiana OX=176857 GN=FH972_016186 PE=3 SV=1	9.42122	9.1533	9.62132	10.0653	9.47046	9.48603	10.1407	9.2738	9.96044	9.59954	9.61379	9.49586	9.47167	9.68018	10.0912	9.82782	9.6462	9.39403	9.65625	9.55094	9.91603	9.88356	9.11764	9.55152	9.32373	8.72247	9.00899	9.36063	9.54168	9.3637	9.48341	9.91663	9.51964	9.98741	9.04794	9.8892	9.22038	8.98556	9.05501	9.37156	8.59059	8.83605	8.76785	9.41088	8.87037	8.6014	9.33673	8.60474
A0A5N6QE19	ATP synthase subunit d, mitochondrial OS=Carpinus fangiana OX=176857 GN=FH972_001597 PE=3 SV=1	11.0025	11.4795	11.3589	11.3723	11.5595	11.4723	11.1301	11.6208	11.6134	11.6073	11.4035	11.22	11.3855	11.2658	11.7374	11.515	11.3382	12.0868	11.6638	11.5143	11.4491	11.5377	11.7738	11.8655	11.5179	12.1652	11.6523	11.7525	12.2263	12.0692	11.9962	11.8726	12.0041	11.3262	11.9687	11.7519	11.9472	12.1052	12.0443	11.6607	12.28	12.1384	11.4827	11.8697	12.4628	11.8929	11.9942	11.7662
A0A5N6RN54	Mitochondrial import inner membrane translocase subunit OS=Carpinus fangiana OX=176857 GN=FH972_018742 PE=3 SV=1	8.20065	8.18587	8.2031	8.71596	8.38543	8.60585	7.91169	8.18587	8.80252	8.35271	8.57213	8.51333	8.11166	8.51649	9.03094	8.4672	7.91049	8.07468	8.15127	8.05745	8.5691	8.63916	8.31741	8.42794	8.15886	7.60214	8.23362	8.25077	7.88203	7.70113	8.12877	8.47289	8.28817	7.54612	8.2031	8.09223	7.75087	7.94369	8.14822	7.91827	7.99435	8.38327	7.82972	8.64205	8.44045	7.79507	8.56948	8.32733
A0A5N6QWN1	NADH dehydrogenase [ubiquinone] iron-sulfur protein 1, mitochondrial OS=Carpinus fangiana OX=176857 GN=FH972_007786 PE=3 SV=1	8.38154	7.96636	9.28401	8.85674	8.46025	8.70356	9.05284	8.10591	9.31107	9.43212	8.82082	8.81506	9.31741	9.25503	10.1655	9.54264	8.67066	8.35138	9.49185	8.86419	10.1179	9.85736	9.44812	8.71218	9.37112	8.62644	8.89148	9.439	8.45943	8.36194	8.29921	9.27961	9.58515	9.21335	9.38608	9.22424	7.80607	9.385	9.45018	9.23122	7.98299	7.96	8.40514	8.98042	9.2075	7.98868	9.1127	8.42626
A0A5N6QEP7	GST N-terminal domain-containing protein OS=Carpinus fangiana OX=176857 GN=FH972_001543 PE=3 SV=1	13.6164	13.0543	13.147	12.9004	13.1625	12.8634	13.0325	13.026	13.2083	13.2183	13.2319	12.8612	12.5231	12.8692	12.7703	12.9627	13.0671	13.0867	13.8332	13.0487	12.7056	12.6993	12.3213	12.6611	13.1177	13.2376	12.6476	12.6326	12.8759	13.2628	13.0788	13.1154	12.582	13.2196	13.0699	12.7142	12.9248	12.5941	12.4032	13.4904	12.448	12.94	13.1081	12.5671	12.2242	12.7416	12.4783	12.4366
A0A5N6QHN0	Profilin OS=Carpinus fangiana OX=176857 GN=FH972_003161 PE=3 SV=1	9.69732	9.69052	9.98128	9.80864	9.61324	9.544	9.74147	9.7151	10.3545	10.3309	9.92095	9.75338	10.036	9.96607	10.2986	10.1173	9.77873	10.1964	10.1764	9.77528	9.96607	10.0058	10.0441	10.1144	9.91782	9.86975	9.67842	10.0149	10.1357	10.0524	10.0481	10.0851	10.5441	10.1338	10.642	10.3589	10.1602	10.4873	10.6373	10.3569	10.2322	10.2165	9.73013	10.0526	10.4382	10.1421	10.1977	9.90809
A0A5N6QX51	14-3-3 domain-containing protein OS=Carpinus fangiana OX=176857 GN=FH972_007940 PE=3 SV=1	9.1416	9.68563	9.82464	8.8759	9.24674	9.4168	9.94222	9.5844	8.81057	8.88539	9.47654	9.21917	9.24982	9.4079	8.85518	9.95289	9.45656	10.0983	9.75989	9.4731	8.7738	8.70183	9.18066	9.71012	9.56567	8.99633	9.18562	9.77479	9.90238	9.64979	9.69017	8.89118	10.3268	10.2629	10.0997	9.33226	10.3349	10.2935	10.3406	10.2826	9.89239	9.93664	9.40493	8.97441	8.20604	8.45121	8.76785	9.27682
A0A5N6QM66	Calcineurin-like phosphoesterase domain-containing protein OS=Carpinus fangiana OX=176857 GN=FH972_003711 PE=4 SV=1	7.12205	8.09011	8.24127	8.03452	7.76421	7.80607	8.94134	8.39874	7.86357	8.60214	7.2182	7.25172	7.03782	7.43045	7.80864	8.11478	8.08958	8.99492	9.04084	7.64241	8.2384	8.30925	7.84549	8.33628	8.36019	9.28263	7.74685	8.57856	9.22906	8.95971	8.87067	8.42962	8.52709	8.83036	8.70356	8.11634	9.46618	9.02901	8.90147	8.68965	8.72451	8.25927	7.90328	8.06232	7.89905	8.12257	8.1982	7.44874
A0A5N6QPU4	Fibronectin type III-like domain-containing protein OS=Carpinus fangiana OX=176857 GN=FH972_005636 PE=4 SV=1	8.74214	8.70736	9.0474	9.69105	8.69592	8.80703	9.57137	8.84141	9.37286	9.57421	9.22255	9.07842	9.2731	9.12748	9.57932	9.33606	8.87989	8.86604	9.11244	9.08561	9.63789	9.58646	9.33293	9.12257	9.25125	9.01542	9.2635	9.51649	9.08454	8.74685	8.51254	9.17592	9.40365	9.41701	9.40088	9.48059	8.71836	9.34895	9.26889	9.13699	8.98556	8.66924	8.96319	9.5932	10.2854	9.72485	9.97914	9.65768
A0A5N6RCK3	indole-3-glycerol-phosphate synthase OS=Carpinus fangiana OX=176857 GN=FH972_014212 PE=3 SV=1	9.11998	9.05745	9.32621	10.2184	9.61637	9.54709	9.4475	9.36041	10.3372	9.34363	9.26702	9.24911	9.35182	9.17916	10.6285	9.30538	9.53644	9.69992	9.48724	9.54728	10.5683	10.7766	10.0672	9.79685	9.41616	9.54689	9.62352	9.51392	9.9208	9.70736	9.54901	10.6721	9.77545	9.44522	9.49286	10.7016	9.74248	9.59096	9.50522	9.25833	9.63245	9.37199	9.01346	10.469	10.5763	9.41172	10.5889	9.47654
A0A5N6RLP9	Acyl-CoA_dh_1 domain-containing protein OS=Carpinus fangiana OX=176857 GN=FH972_017192 PE=3 SV=1	8.46107	8.6837	9.24935	8.67772	8.3505	8.33807	9.70995	8.71905	8.31107	8.84235	8.29232	8.34651	8.87098	8.59507	8.10119	9.13878	8.87713	9.15456	9.15228	9.05772	8.69105	8.54342	8.783	9.03315	8.98385	8.83447	8.68229	9.09038	9.3345	9.32643	9.11998	8.93133	9.23314	9.30606	8.48422	8.65069	8.33851	9.02264	9.08879	9.22738	8.66498	8.69	8.49586	8.53372	7.65607	8.41785	8.41827	7.78856
A0A5N6RHA9	Pectinesterase OS=Carpinus fangiana OX=176857 GN=FH972_016225 PE=3 SV=1	9.19155	9.9263	9.62717	10.4427	9.604	9.84282	9.43087	10.0129	10.2691	9.37156	9.80558	9.791	9.95855	9.51452	10.3434	9.34096	9.82528	10.2355	9.53352	9.89421	10.1459	9.9737	10.081	9.98641	8.8933	10.0599	9.78283	9.66676	10.2634	10.182	10.049	10.3482	9.74953	9.1814	9.69227	10.2955	10.1106	10.0719	9.97284	9.47836	10.6299	10.158	10.0214	10.5175	10.5779	10.0225	10.8106	9.76404
A0A5N6RU18	Dihydroorotate dehydrogenase domain-containing protein OS=Carpinus fangiana OX=176857 GN=FH972_020634 PE=4 SV=1	8.47614	8.76354	8.92837	8.79312	8.93133	8.88234	9.23218	8.85175	8.89785	9.14134	8.53411	8.56415	8.71562	8.49345	9.04467	9.13134	8.62278	8.90268	9.21262	8.43505	8.83321	8.92035	8.37547	8.02126	8.74147	8.604	8.27006	8.77545	8.44128	8.68089	8.58271	8.64133	8.93517	9.13904	8.91677	8.29921	8.66142	8.72588	8.46434	9.07948	8.81826	8.80025	8.64566	9.08985	8.271	8.53838	8.81282	8.27146
A0A5N6QYP6	Ribosomal protein L7Ae/L30e/S12e/Gadd45 domain-containing protein OS=Carpinus fangiana OX=176857 GN=FH972_007697 PE=3 SV=1	11.3155	10.8508	11.3816	11.0959	11.4635	11.4825	11.2812	10.8994	11.2632	11.673	11.495	11.3236	11.4598	11.3552	11.2842	11.2683	11.4889	11.3464	11.4949	11.5084	11.0067	11.0976	11.783	11.2327	11.4211	11.2898	11.691	11.6671	11.5454	11.2911	11.1887	11.3991	11.9842	11.4598	11.9564	11.6378	11.5984	12.0688	12.0703	11.7432	11.7072	11.4515	11.5767	11.4607	11.9015	11.4079	11.6245	11.7772
A0A660KU75	NAD-dependent epimerase/dehydratase domain-containing protein OS=Carpinus fangiana OX=176857 GN=FH972_010102 PE=4 SV=1	8.58722	8.76885	8.41066	9.47958	8.58722	8.79019	8.56301	8.79669	9.49185	8.75522	8.69314	8.91618	8.38284	8.66285	9.55382	8.46883	8.57289	9.07066	8.51491	8.79636	9.69662	9.69262	8.84141	9.15911	8.60288	9.08534	8.72962	8.76587	9.1876	8.88142	8.97241	9.51708	9.05989	8.81121	8.61139	10.147	8.73843	8.70736	9.02348	8.97728	8.75922	9.02015	8.28031	9.38262	8.92955	8.72315	9.54824	8.19967
A0A5N6R6I1	Aspartate aminotransferase OS=Carpinus fangiana OX=176857 GN=FH972_013348 PE=3 SV=1	11.3228	11.5269	11.4317	11.4331	11.2216	11.308	11.9741	11.5181	11.018	11.0871	10.9682	11.0341	11.3299	11.4686	11.4482	11.8252	11.1173	11.6406	11.4574	11.142	11.3732	11.2121	11.106	11.2654	11.2363	11.3185	11.0856	11.3424	11.88	11.5804	11.6162	11.3689	11.3197	11.8016	11.1903	11.2471	11.3571	11.0167	11.2704	11.3008	11.4252	11.3295	11.0279	11.2098	10.8631	11.0294	10.742	10.826
A0A660KU78	Peptidyl-prolyl cis-trans isomerase OS=Carpinus fangiana OX=176857 GN=FH972_011698 PE=3 SV=1	12.8093	12.5775	12.4639	12.4146	12.9162	12.7636	12.2846	12.5353	12.5387	12.5307	12.6112	12.4715	12.6372	12.5278	12.4804	12.2637	12.6299	12.696	12.5256	12.5215	12.3705	12.4632	12.7917	12.7168	12.6837	13.081	12.9405	12.4798	12.9161	12.9003	12.8234	12.6335	12.4299	12.197	12.3823	12.3849	12.778	12.551	12.29	12.4359	12.8195	12.7258	12.7398	12.4712	12.1411	12.414	12.1853	12.5893
A0A5N6R0Y9	valine--tRNA ligase OS=Carpinus fangiana OX=176857 GN=FH972_008272 PE=3 SV=1	7.85237	8.00225	8.12516	6.75355	8.31107	8.17592	7.71562	7.78267	7.63154	8.43463	8.4623	8.16591	7.56377	7.71012	7.6703	7.89482	7.99152	7.96982	8.28679	8.22255	7.32012	7.02126	7.41024	7.56224	7.84862	7.35667	7.27891	7.51806	7.36457	7.61985	7.19574	7.03342	8.0607	7.71012	8.17642	7.27798	7.13853	8.05745	7.61618	8.14262	6.93192	7.29646	7.71218	7.03562	7.53993	7.39232	7.08215	7.28725
A0A5N6RD65	SUI1 domain-containing protein OS=Carpinus fangiana OX=176857 GN=FH972_014430 PE=3 SV=1	9.00056	8.49426	9.13057	8.56529	9.31967	9.2588	8.86419	8.53021	8.91049	8.84109	9.34829	9.18982	9.22978	9.01486	8.88539	9.1629	9.24055	8.92244	9.20384	9.34096	8.538	8.54612	9.47836	8.69418	8.92778	8.31243	9.29737	9.38111	8.89452	8.66711	8.64097	8.81826	10.1358	9.38003	10.128	9.26889	9.2817	10.252	10.3661	9.87283	9.22448	9.05121	9.37895	9.06958	8.95158	8.08108	9.1249	9.57648
A0A4D6Q3N2	Elongation factor 1-gamma OS=Betula platyphylla OX=78630 PE=2 SV=1	8.68405	8.70529	8.74719	9.53858	8.31967	8.55651	8.90479	8.87805	8.59208	7.16491	7.95303	8.13391	7.96058	8.51412	7.93015	7.74012	9.08375	8.65714	8.08958	9.10276	8.89603	8.69766	8.50581	9.35579	8.51964	8.60622	8.59954	8.24127	9.11296	9.07575	9.38241	8.91289	8.48382	9.06043	7.83226	9.13083	8.66391	7.5744	8.40684	8.39532	8.13186	8.24982	7.88081	7.98299	7.52356	8.43838	8.37851	7.97154
A0A5N6RNU9	Polyadenylate-binding protein OS=Carpinus fangiana OX=176857 GN=FH972_018064 PE=3 SV=1	9.28979	9.16491	9.27146	9.7812	9.51708	9.48402	9.21675	9.19894	10.0788	9.57837	9.30241	9.29737	9.45759	9.28794	10.0311	8.8756	9.43087	9.58158	9.45245	9.51333	9.69453	9.81618	9.66534	9.5519	9.32125	9.57932	9.57308	9.37786	9.53722	9.48744	9.48482	10.1026	9.78937	9.29094	9.8572	10.3813	9.783	9.96058	9.76818	9.67701	9.71476	9.4674	9.45059	10.0215	10.5416	9.66356	10.2491	9.65051
A0A660KQ02	Uncharacterized protein OS=Carpinus fangiana OX=176857 GN=FH972_011024 PE=4 SV=1	8.18537	7.80219	7.54998	7.80671	8.10381	8.11114	7.45615	7.94661	8.14924	7.71493	8.08958	7.9507	8.26585	8.09645	8.18239	7.47816	7.83542	7.98527	7.62717	8.13237	7.84046	8.09381	8.4508	8.16088	7.61839	8.13648	8.19476	7.72315	8.00619	8.05148	7.93133	7.90328	8.14262	7.49506	8.05474	8.14057	8.19081	7.89966	7.90989	7.78529	7.90388	7.9507	7.74147	7.78725	8.12825	7.80542	7.71631	8.01848
A0A5N6QIB4	Acetyltransferase component of pyruvate dehydrogenase complex OS=Carpinus fangiana OX=176857 GN=FH972_003559 PE=3 SV=1	10.4934	10.2633	10.8835	10.7024	10.3384	10.4405	10.6877	10.4872	10.7292	10.8215	10.3634	10.3209	10.5048	10.4852	10.8353	10.986	10.5869	10.6883	10.8738	10.772	10.7083	10.9717	10.8166	10.9374	10.9214	10.3495	10.6728	11.0276	10.8509	10.6681	10.8518	11.019	11.0475	10.9141	10.8767	11.0371	10.5833	10.9743	11.1125	10.8361	10.5057	10.4008	9.96751	10.5902	10.5979	9.83873	10.4252	10.1404
A0A660KNJ2	Amidohydrolase-related domain-containing protein OS=Carpinus fangiana OX=176857 GN=FH972_009891 PE=3 SV=1	10.5403	10.7965	10.2274	11.3697	10.5053	10.451	10.052	10.5	10.9984	9.90899	10.4322	10.3229	10.5526	10.4462	11.4947	10.2174	11.0114	11.1579	10.5543	11.2548	11.3562	11.5337	10.8918	10.9349	10.103	10.676	10.6684	10.4782	11.2491	11.032	10.9432	11.9685	10.2063	9.9655	10.0727	10.9858	10.4333	10.0154	10.0856	9.76305	10.5524	10.4033	10.1772	11.3598	11.49	10.6422	11.4952	10.7156
A0A5N6R190	Cytochrome P450 OS=Carpinus fangiana OX=176857 GN=FH972_009241 PE=3 SV=1	11.2358	11.8229	11.8535	11.0128	11.2994	11.3306	11.1182	11.4041	11.4844	11.3844	11.125	11.179	10.6135	10.9859	11.1939	10.7987	11.8236	11.6195	11.5933	11.5882	11.6067	11.5221	11.0449	11.8824	11.5339	11.1977	10.9358	10.9349	11.6348	11.7089	11.5718	11.0934	10.9141	10.8617	10.9882	10.9856	11.1121	11.0975	10.5198	11.1082	11.2533	11.2777	11.091	10.8803	10.965	11.7239	11.3401	10.7031
Q84T21	Oleosin Cor a 12 OS=Corylus avellana OX=13451 PE=1 SV=2	14.2658	14.0544	13.944	13.4017	14.0251	13.7073	13.0588	13.6182	14.2071	13.8906	14.0947	13.9693	13.4256	13.4845	13.9266	13.5448	13.6386	13.6097	14.2235	13.6928	14.5202	14.0732	13.3531	13.6532	13.3067	13.4745	13.1148	13.2059	13.2593	13.5697	13.2687	13.2764	13.4646	13.2871	14.0088	13.3592	13.3738	13.8821	13.3148	14.1185	13.5376	13.8595	14.3148	13.7724	14.1136	14.3749	14.1023	13.8439
A0A5N6RL60	DPPIV_N domain-containing protein OS=Carpinus fangiana OX=176857 GN=FH972_018109 PE=4 SV=1	12.1759	11.7381	11.4721	11.1284	11.8745	11.3542	11.2542	11.6475	11.0289	10.7745	11.1867	11.3623	11.6771	11.0268	11.1063	11.3631	10.9414	11.107	11.6484	11.1513	11.6827	11.3346	11.2559	10.8453	11.5444	11.5091	11.4007	10.7229	10.91	11.368	11.2892	11.1578	10.3421	10.7217	10.9575	10.3219	10.32	10.3584	10.176	11.2578	10.9817	11.3917	11.7022	11.3031	10.8078	11.6595	10.9157	11.2067
A0A5N6RGN9	pyruvate, phosphate dikinase OS=Carpinus fangiana OX=176857 GN=FH972_015539 PE=3 SV=1	11.5054	11.606	11.8983	11.7575	11.9248	11.9819	11.9805	11.448	11.6007	11.896	12.0034	12.0477	11.8501	12.1127	11.708	12.2649	12.2962	11.8546	12.0382	12.2401	11.5902	11.678	11.9369	12.0052	11.6681	11.59	11.7403	11.7588	11.8556	11.6782	11.7	11.598	12.0903	12.3837	11.6919	11.8591	11.8196	11.828	12.0502	11.9053	11.8217	11.7087	11.8168	11.606	11.5519	11.8034	11.8042	12.0092
A0A5N6QWK3	6-phosphogluconate dehydrogenase, decarboxylating OS=Carpinus fangiana OX=176857 GN=FH972_007726 PE=3 SV=1	10.0013	10.5716	10.388	10.16	9.88478	10.1949	10.81	10.7062	9.95289	9.77429	9.41595	9.66249	9.95826	10.0661	9.90222	10.057	10.3171	10.8405	10.5206	10.2448	10.2353	10.0315	9.66124	10.6278	10.1085	10.4727	9.76587	9.92585	10.6335	10.7237	10.7062	10.0554	10.0815	10.3293	9.80993	10.2861	10.0087	9.54554	9.75104	10.3013	9.82464	10.2071	9.91767	9.75972	9.24698	9.95638	9.73471	9.21941
A0A5N6QJP8	Lactoylglutathione lyase OS=Carpinus fangiana OX=176857 GN=FH972_003218 PE=3 SV=1	11.3324	11.2708	10.5646	11.1392	10.9159	11.071	10.416	11.1692	10.9652	10.2699	11.0469	11.3529	11.4784	11.6114	11.0871	10.5985	11.2898	11.0773	10.2206	11.343	11.3649	11.2629	11.3691	11.5715	10.5926	11.019	11.3713	10.6514	11.3623	11.2709	11.4433	11.0701	10.2877	10.4974	10.156	10.8754	11.1918	10.1297	10.2043	10.3382	11.2325	11.1579	11.1612	11.121	10.9976	11.256	11.1221	11.3264
A0A5N6RV65	Proton pump-interactor 1 OS=Carpinus fangiana OX=176857 GN=FH972_020580 PE=4 SV=1	9.08188	9.33204	9.24079	8.02126	9.69139	9.64476	9.09935	9.38845	8.73132	9.57535	9.60196	9.23649	8.91558	9.037	8.40769	8.6994	9.54709	9.83479	9.29186	9.55459	8.21091	8.30332	9.40812	9.49586	9.21505	9.66035	9.31016	9.39981	9.91409	9.84627	9.6125	8.71562	10.0913	9.31877	10.0169	9.12024	10.2064	10.2267	10.0397	9.74685	9.99605	9.73843	9.33673	8.72962	8.87928	9.34474	8.69697	9.3626
A0A5N6RMR4	Isopropylmalate dehydrogenase-like domain-containing protein OS=Carpinus fangiana OX=176857 GN=FH972_017575 PE=3 SV=1	9.55804	9.16365	9.11972	9.5155	9.85315	9.84972	9.26772	9.19007	9.36829	9.26772	9.81121	9.75689	9.74534	10.1071	9.69052	9.31786	9.79279	9.60862	9.32441	9.86481	9.50621	9.68755	9.76537	9.78513	9.35711	9.8662	9.98456	9.23434	9.72758	9.7936	9.83652	9.82082	9.18066	9.38306	9.05989	9.51136	9.66534	9.01959	8.90358	8.94515	9.04603	9.15507	9.48321	9.02126	8.85425	8.981	8.95449	9.12283
A0A5N6RIC3	Band 7 domain-containing protein OS=Carpinus fangiana OX=176857 GN=FH972_016139 PE=3 SV=1	8.35843	8.69139	8.63626	9.07012	8.6865	8.82369	8.64061	8.65177	9.4446	9.04084	8.96203	8.81218	8.69592	8.64205	9.6616	8.90026	8.808	9.30355	8.93221	8.96	9.07682	9.08108	8.58871	8.94924	8.28077	8.7286	8.34696	8.63372	9.23458	8.85393	9.00871	9.45615	9.33963	9.00815	9.23721	9.79831	9.37764	9.38759	9.29462	8.9847	9.1352	9.00675	8.40173	9.23697	9.50918	8.72417	9.26538	8.73335
A0A5N6R2Z5	Glutathione peroxidase OS=Carpinus fangiana OX=176857 GN=FH972_012167 PE=3 SV=1	12.075	12.4357	12.2355	11.9329	12.4828	12.3404	11.9392	12.3641	12.3467	12.5718	12.5062	12.3679	12.3532	12.3217	12.3371	12.1052	12.3372	12.7692	12.2789	12.2261	12.2669	12.3125	12.6434	12.6954	12.5427	12.9328	12.6533	12.5378	12.9063	12.7444	12.7014	12.4844	12.5313	11.831	12.4735	11.9979	12.723	12.5921	12.5824	12.411	13.1736	13.1102	12.6711	12.671	12.8721	12.7109	12.4694	12.7074
A0A5N6QEU2	Cupin type-1 domain-containing protein OS=Carpinus fangiana OX=176857 GN=FH972_002429 PE=3 SV=1	15.3767	15.6462	15.5969	15.0557	15.2388	15.253	15.4342	15.6503	15.0878	15.6847	15.2528	15.4016	15.1241	14.9897	14.8823	15.2244	14.8569	15.0496	15.2763	14.8501	14.9037	15.0714	15.1129	15.2254	15.6573	15.1445	15.1141	15.6066	15.0178	15.1263	15.1479	14.8007	15.2384	14.9908	15.5338	14.6598	14.7964	15.4268	15.2367	15.2763	15.1655	15.237	14.9997	14.8731	14.779	15.6093	15.0161	15.4502
G3EXM4	Malate dehydrogenase OS=Corylus heterophylla OX=80754 PE=2 SV=1	13.2139	12.9469	12.7784	12.6746	13.163	13.1794	12.726	12.9452	12.8039	12.7981	13.2722	13.1422	13.2125	13.2942	12.6474	12.7838	13.7072	13.6148	13.0513	13.4608	12.5768	12.6375	12.946	13.1324	12.7004	13.1269	13.1724	12.5262	13.4632	13.3308	13.3923	12.9568	12.8341	13.0153	12.7982	13.0382	13.5582	12.913	12.7749	12.9471	13.2979	13.1777	13.3258	12.7519	12.6297	12.9586	12.6741	12.989
A0A5N6QVH6	Ribosomal_L12 domain-containing protein OS=Carpinus fangiana OX=176857 GN=FH972_007412 PE=3 SV=1	10.2555	9.94178	10.1026	10.5282	10.4459	10.5393	9.89603	9.9491	10.9341	10.667	10.7574	10.7491	10.454	10.2472	10.6769	10.0378	10.5757	10.2567	10.2207	10.5115	10.5809	10.7394	10.9495	10.2113	10.3106	10.309	10.7768	10.6401	10.272	10.1669	10.1797	10.8383	10.5652	10.0906	10.5858	10.7962	10.2392	10.7007	10.7855	10.4163	10.6759	10.3737	10.6427	11.1136	11.4871	10.6114	11.1401	11.0535
A0A5N6R106	11-beta-hydroxysteroid dehydrogenase-like 5 OS=Carpinus fangiana OX=176857 GN=FH972_008105 PE=3 SV=1	9.29829	9.81218	10.1561	8.16842	9.57365	9.89542	10.2244	9.49345	9.64404	9.65714	9.76686	10.245	9.12179	10.0001	9.02403	9.60641	10.2669	9.16138	9.30879	10.43	9.9409	9.79669	10.4863	10.9705	9.89996	8.21383	9.67119	9.65893	9.37634	9.07735	9.39789	8.84015	9.79474	10.1062	9.28031	9.15962	8.4733	9.31832	9.48502	9.42773	8.59694	8.42164	9.07655	8.23601	8.38414	9.01959	9.27356	10.0653
A0A5N6QU56	4-hydroxy-4-methyl-2-oxoglutarate aldolase OS=Carpinus fangiana OX=176857 GN=FH972_006259 PE=3 SV=1	9.46168	9.71167	9.97785	10.1815	9.11478	9.1819	9.90479	9.7766	9.89542	9.75405	8.77775	9.06958	9.59395	9.82845	10.3246	9.89118	9.75305	9.84361	9.94369	9.63988	10.7156	10.676	9.59638	10.3028	10.4496	10.1976	9.80574	9.9993	10.0126	10.2709	10.361	10.7822	9.54168	9.67313	9.10355	10.0794	9.2031	8.95565	9.24888	9.59264	9.15659	9.46618	9.29439	9.9737	9.59302	9.52943	9.99506	9.46842
A0A5N6RI94	phosphoenolpyruvate carboxykinase (ATP) OS=Carpinus fangiana OX=176857 GN=FH972_016060 PE=3 SV=1	7.41109	7.70736	7.38888	8.03012	7.58646	7.6632	7.63662	7.76222	7.6388	7.65678	7.46189	7.48704	7.47573	7.72724	8.15431	7.97327	7.86171	8.20701	7.9542	7.83731	7.74618	7.90869	7.50064	7.77808	7.53372	8.12567	7.48462	7.61839	7.94837	7.87467	7.95826	7.94369	7.93782	7.98812	7.62571	7.88203	8.28123	7.75221	7.77676	7.58646	7.86047	7.97269	7.6453	7.83731	8.18388	7.6532	7.96	7.36632
A0A5N6RCS5	Uncharacterized protein OS=Carpinus fangiana OX=176857 GN=FH972_015344 PE=3 SV=1	10.5505	10.4727	10.633	9.69627	10.6141	10.7699	10.4903	10.3758	9.91139	10.1835	10.4697	10.5007	10.3665	10.7277	9.83416	10.1154	10.7072	10.4119	10.4309	10.6775	10.1201	9.98214	10.3527	10.6519	10.3805	10.5706	10.338	9.9384	10.5525	10.5356	10.4176	9.70598	9.83384	9.93148	9.54419	9.44874	10.6072	9.78251	9.39403	10.143	9.82941	9.76703	10.1984	9.26397	9.47816	10.3513	9.73471	9.84956
A0A5N6RFT9	Thioredoxin domain-containing protein OS=Carpinus fangiana OX=176857 GN=FH972_016411 PE=4 SV=1	8.95913	8.68545	9.56872	8.84894	8.24079	8.385	8.99152	8.46312	9.16967	9.43858	8.76122	9.14389	9.08295	9.35579	8.90328	9.78054	8.72315	8.32463	8.9629	8.83289	9.24722	9.23936	9.04139	9.23458	9.57894	8.73132	9.09592	9.45964	8.97499	9.05718	9.05066	9.04821	9.11868	9.18884	9.06501	8.97327	8.42668	8.88387	9.10852	9.29186	8.77709	9.09117	8.94486	9.33829	8.55804	8.97757	9.26233	9.07922
A0A5N6R433	Thioredoxin domain-containing protein OS=Carpinus fangiana OX=176857 GN=FH972_009161 PE=3 SV=1	11.2283	10.2886	11.7975	11.1002	11.5634	11.5023	12.0204	10.4068	10.9433	11.5888	11.2663	11.2773	11.0231	11.5526	10.8303	11.6785	11.772	10.5802	12.0069	11.8424	10.9685	11.0701	11.4151	10.7242	11.7703	10.2219	11.3573	11.766	10.7253	10.401	10.5135	11.0322	12.0099	12.0179	11.3028	11.3214	9.88554	11.2084	11.6007	11.6834	9.36435	9.68229	10.6577	10.188	10.2346	10.0543	10.8249	10.9205
A0A5N6R1N4	Purple acid phosphatase OS=Carpinus fangiana OX=176857 GN=FH972_008880 PE=3 SV=1	9.89905	10.2637	10.2281	10.8498	9.96333	9.98982	10.708	10.2527	9.98812	9.86372	10.0186	10.0731	10.253	10.5004	10.4448	10.8534	10.711	10.3744	10.4049	10.5193	10.2213	10.1626	9.99563	10.5579	9.59991	9.85798	9.57156	9.7187	10.4861	10.4165	10.4846	10.3472	9.88448	10.9299	9.90057	10.313	10.7054	9.97068	9.95056	10.0647	10.3499	10.2573	10.0794	10.0712	10.2097	10.2456	10.2115	9.98385
I1UYD7	Thiolase II OS=Betula platyphylla OX=78630 GN=THI2 PE=2 SV=1	9.21602	9.53099	8.60251	9.81986	8.88356	9.17742	9.43379	9.56662	8.90448	8.45492	8.83447	8.96	9.36348	9.38262	9.50938	9.33606	9.03562	9.37156	8.29875	8.86511	9.6954	9.41045	9.11608	9.87098	8.296	9.19525	8.86047	8.52787	9.41764	9.38866	9.63445	9.15203	8.76288	8.96116	8.37895	8.91976	9.79847	8.67278	8.72076	8.40088	9.21917	9.07066	8.61765	9.00422	8.40088	8.76388	8.36851	8.42794
A0A5N6L5Y1	S1 motif domain-containing protein OS=Carpinus fangiana OX=176857 GN=FH972_027088 PE=3 SV=1	8.82782	8.74012	8.71699	8.38716	8.29554	7.95012	8.86109	8.68825	8.69209	8.98925	8.4545	8.30469	8.33271	7.96809	8.40344	9.16138	8.14466	8.97757	9.35138	8.23122	8.58158	7.80671	7.65392	8.1334	8.77347	9.01346	8.07093	8.62644	8.30378	9.03562	8.82496	8.05257	9.01123	9.11504	9	7.6844	8.77281	8.80058	8.91498	9.35733	8.34696	8.77446	8.64241	8.18686	7.54226	8.33136	7.21626	7.79246
Q8L5T1	Peptidyl-prolyl cis-trans isomerase OS=Betula pendula OX=3505 GN=ppiase (CyP) PE=2 SV=1	10.2081	9.99661	10.3346	9.62187	9.73522	9.57894	9.92214	9.65928	10.5375	10.6077	10.0778	10.1355	10.5101	10.2383	10.0865	10.1182	10.2967	10.2774	10.6676	10.1369	10.0716	9.91214	9.85378	9.57988	10.6117	10.4836	9.98698	10.1902	9.9211	10.3626	10.2577	10.0504	10.3937	10.5139	11.0971	10.0554	10.09	10.3987	10.32	11.0896	10.3709	10.7229	10.6289	10.5714	10.0868	10.5622	10.0322	10.1059
A0A5N6RQK8	malate dehydrogenase OS=Carpinus fangiana OX=176857 GN=FH972_019593 PE=3 SV=1	12.4848	12.5383	13.0136	12.72	12.8857	12.8693	12.9683	12.7082	12.7367	12.9649	12.7997	12.7354	12.7143	12.6968	13.0078	12.9079	13.0117	13.1066	13.3038	12.9892	13.1692	13.2088	13.0165	12.6667	13.3	13.0293	13.1647	13.4674	13.0917	13.0416	13.1011	13.4912	13.1205	12.8289	12.997	12.8412	12.6446	13.1086	12.9514	12.8667	12.7663	12.6462	12.7745	13.1661	13.1801	12.2302	12.9782	12.5991
A0A5N6QDF6	Phospholipase D OS=Carpinus fangiana OX=176857 GN=FH972_001977 PE=3 SV=1	8.48905	7.94953	9.43671	9.11868	8.81121	9.07735	9.56224	7.87836	8.83794	8.34829	8.04166	8.44915	7.45368	8.61581	8.30606	7.96521	9.19377	7.36107	8.55689	9.06932	9.00366	8.92273	8.19525	8.24174	8.99718	7.06286	8.30424	8.30332	7.53761	7.37069	7.53528	8.73539	8.61581	8.70356	8.28263	9.64818	7.21335	8.30652	8.12412	8.4623	7.13545	7.1918	8.05691	8.26632	8.35359	7.56986	8.8558	7.70252
A0A5N6RRN3	Amine oxidase OS=Carpinus fangiana OX=176857 GN=FH972_019755 PE=3 SV=1	8.79377	9.08746	9.43045	8.37851	9.43317	9.35953	9.33338	9.20799	8.66498	9.79782	9.28332	9.23697	9.17717	8.92659	9.11009	9.54477	9.08826	9.19623	9.8157	9.18562	9.3097	9.29623	9.82273	9.3733	10.2389	9.57459	9.90674	10.7374	9.4475	9.33918	9.25833	9.44501	10.2836	9.49825	10.2734	8.8805	8.83257	9.98897	10.1555	9.88127	9.45183	9.34607	9.37569	9.3981	8.10748	9.35887	9.17966	9.76122
A0A5N6QY73	UTP--glucose-1-phosphate uridylyltransferase OS=Carpinus fangiana OX=176857 GN=FH972_007757 PE=3 SV=1	11.4265	11.4856	11.9946	12.2415	11.5072	11.7187	12.5167	11.6304	11.8602	11.7387	11.7812	11.7643	11.767	11.8902	11.9223	12.4184	12.1593	12.1848	12.0362	12.0197	11.7935	11.8155	11.6014	11.9273	11.6778	11.2444	11.49	11.8491	12.0644	11.7775	11.8259	11.8578	12.4101	13.0841	11.8492	12.4326	12.4281	12.1433	12.2352	12.1854	11.8186	11.666	11.4999	11.8603	11.6019	11.632	12.1376	11.5182
A0A5N6RUR7	non-reducing end alpha-L-arabinofuranosidase OS=Carpinus fangiana OX=176857 GN=FH972_019926 PE=3 SV=1	10.0993	9.98114	9.85269	10.3667	10.5041	10.6638	10.7536	10.1702	9.73725	10.1246	10.8567	10.7519	10.7001	10.9111	10.2403	10.5954	10.5415	9.97312	10.1258	10.5756	9.97327	9.85034	10.5716	9.66302	9.57837	9.86867	10.2833	9.98968	9.60307	9.56167	9.4363	9.77923	9.97126	10.4744	10.1399	9.4822	10.2079	9.89573	9.96737	9.7139	9.5795	9.40152	10.233	9.69888	9.61213	9.60511	9.73352	10.3516
A0A5N6QMP3	STI1/HOP DP domain-containing protein OS=Carpinus fangiana OX=176857 GN=FH972_004933 PE=4 SV=1	8.52826	8.18834	8.45574	7.5932	8.0954	7.87836	8.06878	7.96174	8.14873	8.63081	8.29094	8.06932	8.74517	8.46557	8.07682	8.29554	8.2937	8.35975	8.57781	8.27146	7.91109	7.75221	8.17542	8.33673	8.58684	8.57894	8.36851	8.61508	8.49665	8.66249	8.43003	8.22255	8.65105	8.37025	8.82718	8.12516	8.46597	8.83099	8.79896	8.90358	8.60177	8.74349	8.5947	8.22882	8.37461	8.53877	8.1127	8.27566
A0A5N6QNM1	RRM domain-containing protein OS=Carpinus fangiana OX=176857 GN=FH972_004992 PE=4 SV=1	11.5205	11.2343	11.811	11.5467	11.7551	11.6585	11.5955	11.237	11.8662	12.0834	11.5798	11.4101	11.5056	11.3747	11.7354	11.364	11.636	11.6938	11.9348	11.6566	11.6572	11.7686	12.0555	11.5237	12.191	11.7163	11.9579	12.2141	11.8461	11.7204	11.6764	12.141	11.9948	11.4609	11.966	11.6561	11.292	12.0504	11.9323	11.7561	11.7873	11.7153	11.6255	11.9594	12.2079	11.507	12.0611	11.8246
A0A5N6R5H9	Dolichyl-diphosphooligosaccharide--protein glycosyltransferase subunit 2 OS=Carpinus fangiana OX=176857 GN=FH972_013046 PE=3 SV=1	6.67243	7.04439	7.45615	7.18289	7.1809	6.97613	6.69349	6.94603	7.34163	6.74012	6.74953	6.69905	6.90448	7.08215	7.74618	7.01792	7.17792	7.6575	7.57213	7.26115	8.15482	7.93015	6.99435	7.55536	7.16993	6.96	6.40769	6.87406	7.45697	7.59917	7.06717	7.51728	7.3837	6.7866	7.1179	7.61545	7.87774	7.65392	6.70598	7.02569	7.34961	7.10748	6.82146	7.20848	7.6844	7.57061	8.02569	6.69627
A0A5N6QNT3	EF-hand domain-containing protein OS=Carpinus fangiana OX=176857 GN=FH972_005166 PE=4 SV=1	8.35403	7.14466	7.91707	8.12825	8.29875	8.56453	7.82972	7.27798	7.34518	7.46842	8.47614	8.36894	9.2484	9.27449	8.41363	8.54071	8.17642	6.86295	7.7046	8.36545	8.20897	7.88813	9.06743	7.8157	7.53138	7.53372	8.52317	7.78333	7.04985	7.05311	7.11894	7.36019	7.57289	7.83542	7.33271	7.20261	7.77215	7.46434	7.7039	7.65678	7.41447	7.32463	8.69627	7.70667	7.56224	7.51175	8.30287	8.69105
A0A5N6RLY8	Phosphatidylethanolamine-binding protein OS=Carpinus fangiana OX=176857 GN=FH972_017164 PE=4 SV=1	8.65928	9.2484	9.62589	10.0017	7.82464	8.26209	9.79815	9.05799	10.2944	9.38089	9.00084	8.91349	8.62717	8.70252	10.0924	9.19746	8.54071	9.10565	9.1375	9.06097	10.3267	10.3122	9.51865	10.3557	9.65105	9.51274	9.60066	9.67207	10.0291	9.90749	9.92065	10.4619	9.53255	9.54882	9.23984	10.2194	9.65141	8.96405	9.19279	9.34207	9.89391	9.96521	8.70701	10.56	9.95507	8.58946	9.99025	7.66391
A0A5N6QUU1	Cysteine synthase OS=Carpinus fangiana OX=176857 GN=FH972_006475 PE=3 SV=1	8.70736	9.02708	9.78774	9.08375	8.77841	8.92541	9.79507	8.95797	8.84706	9.82337	8.71836	8.75622	8.95594	9.10066	8.76553	10.1175	9.25715	9.28401	9.96304	9.10171	8.93221	8.84612	8.89845	9.38154	9.55459	9.11582	8.86728	9.58871	9.43838	9.35601	9.34319	9.0677	10.0175	10.2713	10.0283	9.34119	9.71442	9.89542	9.91438	9.93472	9.62735	9.35909	9.02403	9.1316	9.15381	9.51846	9.17318	9.39489
A0A5N6QFX7	Uncharacterized protein OS=Carpinus fangiana OX=176857 GN=FH972_002012 PE=4 SV=1	10.5782	11.1358	9.90057	10.4429	11.1591	11.1816	9.23769	10.9443	10.7807	10.842	11.3421	11.1047	10.7926	10.6642	10.9621	9.70183	11.0044	10.7717	10.5499	11.1866	10.5669	10.5898	10.79	10.2626	9.54901	9.4417	10.375	9.83558	9.47086	9.57403	10.0443	10.3875	10.271	9.60214	10.0685	10.8211	9.54516	9.8248	9.9571	9.4822	9.64872	10.1557	10.6022	10.3806	11.1506	10.0402	10.4495	10.7395
A0A5N6QYC8	RRM domain-containing protein OS=Carpinus fangiana OX=176857 GN=FH972_007813 PE=4 SV=1	8.12877	8.34563	9.07468	8.46801	8.16641	8.40981	8.90057	8.21286	8.65428	9.20628	8.21578	8.2293	8.48945	8.25361	8.51333	8.89269	8.43338	8.42626	8.97499	8.31832	8.24603	8.5588	8.70183	8.65285	8.99774	8.34563	8.49225	9.33673	8.80155	8.69836	8.75121	8.7662	9.46659	9.08242	9.46659	8.88325	8.9431	9.57592	9.55382	9.3878	8.77347	8.68405	8.36413	8.5588	8.01959	8.37069	8.56834	8.6279
A0A5N6QP05	SSD domain-containing protein OS=Carpinus fangiana OX=176857 GN=FH972_005358 PE=3 SV=1	7.67172	7.5345	7.83162	7.15684	7.73742	7.79442	7.16993	7.53138	7.38111	7.55305	7.45368	7.71356	6.99435	7.21043	7.47897	7.35755	8.24079	7.73403	7.52199	7.93723	7.76553	7.87467	7.36019	7.91109	7.55919	7.76487	7.35755	7.63227	7.77479	8.09487	7.85362	7.79377	7.95478	7.41109	7.80735	7.51491	7.93192	8.07682	7.85425	7.69	7.69697	7.76089	7.52356	7.36019	7.97039	8.00506	7.72451	7.59171
A0A5N6RD06	Triosephosphate isomerase OS=Carpinus fangiana OX=176857 GN=FH972_014374 PE=3 SV=1	10.6275	10.968	10.9811	10.4375	11.1548	10.9699	11.1355	11.0349	9.9555	11.226	11.2691	11.2434	10.8647	11.1301	10.0723	11.4051	11.4389	11.1989	11.3129	11.2734	10.4202	10.1831	10.7352	11.0822	11.4389	11.1759	11.2964	11.4516	10.9337	11.0627	11.2052	10.3658	10.6583	11.1682	10.6506	9.49845	10.7924	10.5549	10.6108	10.9062	10.9203	10.8701	10.9962	10.0619	9.72962	10.6295	9.66569	10.8669
A0A5N6QZL6	Alpha-1,4 glucan phosphorylase OS=Carpinus fangiana OX=176857 GN=FH972_007638 PE=3 SV=1	11.2801	11.2454	11.5042	10.9727	11.2692	11.2298	11.773	11.4077	10.9481	11.485	11.3407	11.3372	11.2155	11.2884	10.4982	11.4788	11.4997	11.178	11.4355	11.3591	11.0955	11.0596	11.2016	11.4413	11.6154	11.1162	11.2844	11.5077	11.378	11.4228	11.4695	11.0972	11.3695	11.6676	11.0906	10.9434	10.7633	10.8113	11.1328	11.3048	10.872	11.0217	11.058	10.681	10.1544	11.0588	10.6606	10.965
A0A5N6QZI1	NADP-dependent oxidoreductase domain-containing protein OS=Carpinus fangiana OX=176857 GN=FH972_008690 PE=4 SV=1	8.64782	9.28054	9.58346	9.46455	8.68615	8.79377	10.086	9.28794	8.89057	8.59171	8.39575	8.43045	8.53838	9.02015	8.98442	9.71956	9.42982	9.58759	9.53197	9.05853	9.11166	9.16742	8.50144	9.69227	9.38133	9.22255	8.67066	9.05555	9.93943	9.83147	10.0251	9.47391	9.6435	10.7819	9.48985	10.0319	9.76703	9.32665	9.45018	9.59171	9.41236	9.31899	8.88295	9.17218	9.9263	9.74298	9.69017	9.00759
A0A5N6QZ25	Alpha-mannosidase OS=Carpinus fangiana OX=176857 GN=FH972_007480 PE=3 SV=1	8.17941	8.11374	7.86295	8.14364	8.0207	7.6575	8.08268	8.23266	7.96809	7.3837	7.4733	7.67384	7.75822	7.74147	8.14262	7.87467	7.79442	8.04221	8.02569	7.34518	8.66889	8.55113	7.44543	8.06501	8.01681	8.32463	7.70874	7.65821	8.05365	8.29783	8.24888	8.19869	6.95652	7.61397	7.24888	7.59246	7.83794	6.67525	6.52356	7.66035	7.25739	7.87958	7.94017	7.80349	7.72315	8.08693	7.88448	7.16289
A0A660KRH2	Histone H2B OS=Carpinus fangiana OX=176857 GN=FH972_011455 PE=3 SV=1	10.9266	10.9978	11.4235	11.5948	11.2262	11.3	11.4346	10.9241	11.5646	11.8256	11.2371	11.3041	11.5557	11.4728	11.8178	11.9118	11.0995	11.1039	11.3342	11.118	11.5789	11.6908	11.4978	11.2543	11.2569	11.7327	11.5968	11.5113	11.5789	11.4838	11.3488	11.8905	11.5151	11.6305	11.8181	11.4995	12.0132	11.9353	11.7061	11.8187	11.7428	11.5091	11.7545	11.8469	11.9221	11.452	11.8283	11.5184
A0A660KPD2	DUF642 domain-containing protein OS=Carpinus fangiana OX=176857 GN=FH972_010798 PE=4 SV=1	7.4733	8.60807	8.33628	9.46434	7.80929	8.45656	8.79766	8.60548	7.86109	7.15785	7.32103	7.6632	7.83479	7.6872	8.03672	8.56948	8.09011	8.05148	7.71562	7.82909	8.73437	8.46597	8.10852	8.54342	7.74012	8.46189	8.00506	7.80155	8.2738	8.71287	8.55919	8.38241	6.83036	8.2341	6.8009	7.88387	8.52513	7.04658	6.65964	7.20848	8.29646	8.01011	7.87897	8.28956	7.90929	8.50383	8.83099	7.58346
A0A5N6RNE6	Gamma carbonic anhydrase-like 2, mitochondrial OS=Carpinus fangiana OX=176857 GN=FH972_018777 PE=4 SV=1	8.45203	7.90207	9.08454	8.91618	8.77017	8.86078	8.82814	8.10643	8.82559	9.21505	8.78038	8.68685	8.89239	8.66356	9.2293	9.05745	8.87067	8.57516	9.32396	9.08932	8.85705	9.17867	9.03039	8.40684	8.94163	8.42878	8.8756	9.27006	8.57403	8.48059	8.36894	9.28355	9.54805	9.22497	9.44874	9.43609	8.70287	9.50997	9.45984	9.33718	8.80993	8.87221	9.02956	9.55171	9.6566	8.4582	9.33985	9.00703
A0A5N6QGQ2	Cupin type-1 domain-containing protein OS=Carpinus fangiana OX=176857 GN=FH972_002430 PE=3 SV=1	12.1131	12.5296	12.2013	11.8668	11.5696	11.6862	11.825	12.4838	11.6259	11.9471	11.546	11.8723	11.5565	11.2807	11.2183	11.9808	11.205	11.5961	11.7727	11.1371	11.6596	11.8884	11.6339	12.0173	12.322	11.946	12.8918	12.1181	11.815	12.9867	12.0952	11.2129	11.2874	11.2851	12.0418	10.8678	11.8749	12.6766	11.5625	12.1483	12.2736	12.2957	11.8363	12.4848	11.5632	12.3807	11.4378	11.5704
A0A5N6R0J4	CBS domain-containing protein OS=Carpinus fangiana OX=176857 GN=FH972_009018 PE=4 SV=1	10.7313	10.5667	10.6304	9.62863	10.9375	11.0335	10.6693	10.7274	10.2711	9.88813	10.5365	10.7266	10.8677	10.9902	9.85891	10.1089	10.9746	10.4187	10.4851	10.8874	10.3785	10.1741	10.6765	11.0815	10.5843	10.37	10.8155	10.1674	10.6283	10.5169	10.4017	9.97885	10.3794	9.99209	9.82353	10.4167	9.92169	9.6397	10.0303	10.3404	9.68335	10.057	10.2238	9.32012	9.2075	10.2685	9.94851	10.1144
A0A5N6RHF9	Enhancer of mRNA-decapping protein 4 WD40 repeat region domain-containing protein OS=Carpinus fangiana OX=176857 GN=FH972_016942 PE=3 SV=1	8.34207	8.92926	8.84612	8.48502	8.42794	8.35799	9.24389	8.81186	7.6388	8.36326	8.28355	8.17493	7.92005	8.40003	7.71493	8.604	8.58007	8.98726	8.61949	8.30332	7.8857	7.84737	8.37199	9.09645	9.04494	9.0983	8.49705	8.86264	9.2937	9.08614	9.11374	8.10381	8.67878	8.85767	8.41447	7.69905	8.93781	8.70598	8.55804	8.53333	8.85144	8.83384	8.14924	7.67525	7.44377	8.33316	7.54998	7.96809
A0A5N6RMD5	Protein disulfide-isomerase OS=Carpinus fangiana OX=176857 GN=FH972_018579 PE=3 SV=1	12.0978	11.6148	12.4676	11.7695	12.5837	12.4704	12.4269	11.6797	11.8236	12.3684	12.3412	12.092	12.1088	12.1084	11.8023	12.1869	12.4906	12.0647	12.5282	12.4729	11.6058	11.8954	12.4949	11.9577	12.6791	11.9124	12.7034	12.7768	12.1678	11.9292	11.8998	12.2155	12.8991	12.5748	12.6957	12.2826	12.1731	12.9875	12.9473	12.6057	12.2228	11.9384	12.3575	12.0019	12.0542	11.6588	12.1117	12.4252
A0A5N6RR40	T-complex protein 1 subunit delta OS=Carpinus fangiana OX=176857 GN=FH972_019715 PE=3 SV=1	8.52474	8.75087	10.0711	9.17143	8.52904	8.74012	10.7312	8.83226	8.07682	9.78807	8.15532	8.33584	8.76055	8.92511	8.45943	10.4519	8.8586	9.1153	10.0925	8.71425	8.47086	8.40812	8.42794	9.01569	9.78038	8.94193	8.47127	9.9384	9.30012	9.05718	9.1046	8.52513	10.1609	10.6777	9.91424	8.3156	9.55325	10.0272	10.1277	10.0553	8.62607	8.52748	8.3733	8.08534	8.03287	8.45574	8.22882	8.21626
A0A5N6L4T7	RuBisCO large subunit-binding protein subunit alpha OS=Carpinus fangiana OX=176857 GN=FH972_026389 PE=3 SV=1	12.0172	11.5255	12.2091	12.3495	12.2743	12.3197	12.1844	11.6188	12.3007	12.343	12.3238	12.1855	12.3645	12.3619	12.5693	12.3761	12.1227	11.8684	12.2161	12.2851	12.1702	12.2772	12.4007	11.91	12.0533	11.7617	12.2385	12.4003	11.9654	11.7211	11.7258	12.3433	12.7999	12.5702	12.7349	12.6594	12.3371	12.7359	12.7605	12.4625	11.9625	12.0723	12.1323	12.3802	12.324	11.5739	12.1085	12.1768
A0A5N6RNF1	PITH domain-containing protein OS=Carpinus fangiana OX=176857 GN=FH972_017936 PE=3 SV=1	7.78464	7.68299	6.7761	8.52513	7.99548	8.01681	6.86913	7.74281	8.6872	6.8802	7.98812	8.00562	8.11426	8.25644	9.10381	7.21723	7.89542	7.81954	6.85922	7.85985	9.01486	9.02791	8.27146	8.21578	7.00113	8.18884	8.3156	7.24603	8.28448	7.91229	7.98755	8.89694	7.3336	7.00338	6.96578	8.80864	7.94953	6.80349	6.97269	6.6837	8.12412	8.08428	7.99605	8.89694	9.05962	8.03617	8.87067	8.32823
A0A5N6QW99	Biotin carboxyl carrier protein of acetyl-CoA carboxylase OS=Carpinus fangiana OX=176857 GN=FH972_007651 PE=4 SV=1	9.62077	9.83368	8.84612	9.82416	9.71407	9.50938	8.84424	9.84188	10.5262	9.25574	10.0161	10.0217	9.47958	9.62626	10.2298	8.56301	9.9334	10.056	9.17193	9.96463	10.1968	10.2629	9.75856	9.9202	9.31288	10.0993	9.87805	9.25456	10.1215	10.0976	10.0466	10.5172	9.40067	9.17068	9.72298	10.4765	9.9911	9.47066	9.36063	9.48462	10.1706	10.3207	10.0863	10.679	10.5063	9.89057	10.1841	9.96116
A0A5N6RB44	dihydroxy-acid dehydratase OS=Carpinus fangiana OX=176857 GN=FH972_014896 PE=3 SV=1	9.14491	8.81538	9.94207	8.06501	9.23482	9.3709	10.2389	8.84424	8.61213	9.48301	9.16541	9.17193	8.91618	9.1871	8.16189	9.63045	9.44522	8.89633	9.76802	9.55382	8.58646	8.63735	9.24198	9.12127	9.84424	8.62205	9.09961	9.71648	8.88539	8.783	8.98698	8.39746	9.96852	10.6058	9.44294	9.01039	8.32238	8.96174	9.72434	9.76752	8.44708	8.53877	8.79409	8.0954	7.58646	8.63916	8.05365	8.69558
A0A5N6RUD4	Peptidase A1 domain-containing protein OS=Carpinus fangiana OX=176857 GN=FH972_019800 PE=3 SV=1	8.18933	8.84862	9.58815	9.66534	8.52904	9.03122	9.77594	8.87067	8.32733	8.75389	8.40173	8.39103	8.7046	8.58646	8.81153	9.35953	8.78823	8.87129	9.09619	8.52748	8.87191	8.45984	8.49466	8.46923	8.6844	8.95855	8.59433	8.97985	8.92392	8.99605	8.95478	9.06582	8.54071	8.82559	8.11894	8.17891	9.02237	8.83036	8.58797	8.60214	8.82146	8.23314	8.68335	8.58233	9.03562	8.25597	8.84109	8.17592
A0A5N6R535	DNA replication licensing factor MCM2 OS=Carpinus fangiana OX=176857 GN=FH972_009472 PE=3 SV=1	9.71665	10.1197	9.86217	9.19623	9.16667	9.18264	9.13955	9.74079	8.69279	8.67983	8.08481	8.6014	7.39403	8.2465	8.42206	8.8505	8.65141	8.64782	8.9571	8.39189	9.16566	9.37461	8.28216	9.83605	9.39425	8.73268	7.69139	7.98698	8.56948	9.13237	8.87283	7.70667	7.86666	7.71699	8.18388	8.07146	8.61508	8.66853	7.54226	8.09592	8.1298	8.81089	8.09751	7.5812	8.18488	9.49985	8.58684	7.82655
A0A5N6RPK6	Glutaredoxin domain-containing protein OS=Carpinus fangiana OX=176857 GN=FH972_019157 PE=3 SV=1	10.455	9.71596	11.1682	8.56529	10.2778	9.86589	10.9179	9.64476	8.88387	11.053	10.3548	10.129	10.1779	9.96116	9.28748	11.3041	9.69139	10.1718	11.7442	9.84565	9.1127	8.6532	9.44729	9.53644	11.3441	9.55478	9.60696	10.1472	9.63862	9.53236	9.35403	8.77643	10.5509	11.0375	11.8355	8.86047	9.96347	10.8572	10.5602	12.2481	9.95449	9.93502	10.8317	9.22786	9.07253	9.28656	8.43379	9.93443
A0A5N6RUI3	Aldehyde dehydrogenase domain-containing protein OS=Carpinus fangiana OX=176857 GN=FH972_020844 PE=3 SV=1	12.0413	11.8134	11.8211	11.3831	12.0336	11.9314	12.0663	11.8715	11.9066	11.7762	12.0984	12.1002	11.9077	11.8544	11.6947	11.7072	12.4612	12.0727	12.2108	12.2876	12.1285	12.1978	11.9044	11.8357	12.4054	11.7775	12.1902	12.0172	11.7998	12.016	12.138	12.2557	12.0764	12.2352	11.9056	11.9189	11.2948	11.6326	11.8225	11.9421	11.7275	11.7678	12.1327	12.1588	10.7462	11.7	12.1178	12.0495
A0A5N6QZF4	60S ribosomal protein L21 OS=Carpinus fangiana OX=176857 GN=FH972_008678 PE=3 SV=1	9.79701	9.65285	9.44543	10.502	9.34341	9.47553	9.20628	9.76918	10.8053	9.40152	9.57327	9.29875	9.30993	9.20945	10.7645	9.37634	9.70874	10.3125	9.42836	10.0991	10.4533	10.5936	10.006	9.9952	9.66835	9.53197	10.0434	9.7303	10.1787	10.1384	10.1049	10.8574	9.92035	9.79247	9.90644	11.0616	10.2524	9.82718	10.1706	9.83067	10.262	10.2172	9.60881	11.0188	10.7437	9.80639	10.8357	9.94588
A0A5N6R7F6	14-3-3 domain-containing protein OS=Carpinus fangiana OX=176857 GN=FH972_013664 PE=3 SV=1	12.4279	12.4579	12.1767	12.3661	12.7679	12.8201	12.2531	12.5671	12.4704	12.2574	12.8713	12.7337	12.6841	12.6476	12.4805	12.1246	13.0546	13.2016	12.3669	12.9725	12.1912	12.3247	12.7185	12.7291	12.0526	12.5092	12.6981	12.3247	13.0454	12.6359	12.7115	12.5384	12.8996	12.586	12.7	13.0704	13.5019	13.0381	12.9898	12.7003	13.204	12.9225	12.8574	12.5446	12.2857	12.5717	12.5332	12.8018
A0A5N6QNS4	60S ribosomal protein L3 OS=Carpinus fangiana OX=176857 GN=FH972_004485 PE=3 SV=1	11.5575	11.605	11.3056	11.2958	11.2797	11.31	11.0809	11.6083	11.7336	11.447	11.3951	11.2487	11.5418	11.3925	11.535	11.0768	11.41	12.0649	11.3975	11.4305	11.4156	11.4089	11.7264	11.8262	11.3995	12.0772	11.6808	11.4434	12.128	12.0379	11.9221	11.706	11.6786	11.2522	11.7752	11.6657	12.0947	11.8641	11.736	11.6416	12.2485	12.1664	11.7769	11.7784	11.9791	11.9349	11.7575	11.6602
A0A5N6RSF2	FAS1 domain-containing protein OS=Carpinus fangiana OX=176857 GN=FH972_020192 PE=3 SV=1	10.2295	10.9824	10.1455	11.0023	10.6111	10.6268	9.76603	10.9358	11.3316	10.782	10.8235	10.8821	10.7198	10.3565	11.5215	10.1165	10.7472	11.2322	10.4896	10.7594	11.1411	11.0825	10.4795	10.7586	9.65087	10.6584	10.1054	10.1914	11.0356	10.7571	10.7253	11.0705	10.2613	9.71733	10.3522	11.1518	11.0994	10.6995	10.4057	10.3473	11.0135	10.7727	10.4564	11.1927	11.6311	10.9708	11.4256	10.6061
A0A5N6Q9A9	Acetohydroxy-acid reductoisomerase OS=Carpinus fangiana OX=176857 GN=FH972_000602 PE=3 SV=1	9.76537	9.83968	10.3541	9.67631	10.0157	10.2206	10.6797	9.92837	9.72962	10.2681	9.85409	9.97269	9.97613	10.1664	9.64314	10.512	10.2246	10.1316	10.405	10.253	9.69836	9.72503	10.1523	10.204	10.3579	10.0825	10.1911	10.3308	10.2166	10.0523	9.98797	10.0052	10.5899	10.8147	10.0757	9.87943	10.2295	10.2595	10.2051	10.2703	9.74886	9.81714	9.77017	9.40812	9.07494	9.96852	9.83479	9.94895
E9NRZ9	Betaine-aldehyde dehydrogenase OS=Corylus heterophylla OX=80754 PE=2 SV=1	9.66107	10.2521	9.73302	10.7365	9.79214	9.7497	10.0501	10.3036	10.9387	8.96492	9.65642	9.7866	9.97613	10.2201	10.3457	9.34784	10.2541	10.4988	9.69975	10.3352	10.8407	10.7903	9.76885	10.7609	9.43921	9.80365	9.6566	9.24698	10.5226	10.6613	10.679	10.7099	9.40045	10.0861	8.74349	11.2209	9.18165	8.56071	9.20384	9.60548	9.46822	10.0845	9.50879	10.2657	9.51294	10.1833	10.7291	9.18908
A0A5N6QIH3	Histone H2A/H2B/H3 domain-containing protein OS=Carpinus fangiana OX=176857 GN=FH972_002602 PE=3 SV=1	10.1421	9.43692	9.76321	9.57289	9.95609	10.308	10.5605	9.43233	8.4363	9.24198	9.52787	10.1587	10.3271	10.9785	8.88539	10.8104	10.4999	9.49366	9.63807	10.0792	9.21699	8.92867	9.49286	9.71287	9.62169	10.1829	10.2389	9.24365	9.73386	9.86124	10.0048	9.06286	8.81057	10.7068	8.90899	8.76454	10.7912	8.78398	8.7652	9.77775	9.08587	9.27146	10.5688	8.65141	7.52513	8.63807	8.09908	9.45943
D0PWG2	2S albumin OS=Corylus avellana OX=13451 PE=2 SV=1	14.0256	13.8725	13.375	13.9436	13.7924	13.8683	13.1242	13.9627	14.1171	13.4678	13.6203	13.8817	13.6706	13.2899	13.7967	13.2176	13.5689	13.2953	13.2868	13.5631	13.8942	14.074	13.8459	13.5928	13.5564	13.6288	13.894	13.5521	13.1156	13.2827	13.3957	13.6641	13.2621	12.7208	13.5911	13.7724	13.1255	13.6806	13.3763	13.3387	13.3298	13.5406	13.6919	14.022	14.1591	13.7842	13.8405	13.9629
A0A5N6RVW4	Thioredoxin domain-containing protein OS=Carpinus fangiana OX=176857 GN=FH972_020599 PE=4 SV=1	7.55919	8.26959	7.89785	7.7502	7.82782	7.64458	8.04275	8.43713	8.19869	8.21335	8.03672	7.89178	7.71631	7.55612	8.09064	7.72178	8.08693	8.68335	7.99492	8.02625	7.81506	7.78005	7.60437	8.39874	7.92719	8.08108	7.42122	7.67596	8.37895	8.28771	8.28864	7.94953	8.05257	8.02015	7.78202	8.24365	8.47735	7.824	8.14619	8.06016	8.49426	8.15076	7.44708	8.0677	7.66747	8.03947	7.58946	7.24793
A0A5N6QXR9	Chalcone synthase OS=Carpinus fangiana OX=176857 GN=FH972_007149 PE=3 SV=1	11.7472	11.4112	11.5532	10.5751	10.4522	10.2619	11.2794	11.3756	10.5837	9.89239	9.99958	10.0538	10.1308	9.97871	9.74079	10.6915	10.8429	11.2274	11.4129	11.1584	11.2569	11.0357	10.0531	10.5208	12.0183	10.9957	11.0826	11.0276	10.7161	11.1475	11.3226	10.7018	10.4414	12.0167	10.6653	10.7948	9.58515	9.35072	10.1987	11.5143	10.2978	11.1655	10.7539	10.5268	8.75355	10.3844	10.1457	10.0901
A0A5N6RSS2	T-complex protein 1 subunit gamma OS=Carpinus fangiana OX=176857 GN=FH972_019796 PE=3 SV=1	9.53838	9.59526	9.51452	9.99746	9.32441	9.57099	9.73352	9.56739	9.91064	9.10014	9.31198	9.49705	9.53877	9.66711	9.66285	9.4149	9.90689	9.83731	9.5155	9.67472	9.91633	9.97971	9.26468	9.76852	9.3878	9.44543	9.28147	9.29002	9.92452	9.75556	9.80155	9.98712	9.34452	9.79572	9.01318	10.0031	9.59544	9.01235	9.16516	9.40216	9.17966	9.40705	9.23984	9.7187	8.7761	9.0326	9.65249	8.85393
A0A5N6QE15	V-type proton ATPase catalytic subunit A OS=Carpinus fangiana OX=176857 GN=FH972_002154 PE=3 SV=1	10.8998	11.2038	10.9988	11.2323	11.1605	11.0949	11.0622	11.2884	11.4359	11.0499	11.1457	11.1078	11.1655	11.0367	11.6528	11.1067	11.1076	11.5119	11.1412	11.1628	11.4318	11.4133	11.1579	11.3829	11.0209	11.4866	11.1257	11.1277	11.6427	11.4867	11.3736	11.5139	11.2161	11.0708	11.0735	11.5564	11.4326	10.9689	11.1081	11.2073	11.5453	11.4756	11.1551	11.5225	11.3426	11.2909	11.3787	10.9787
A0A5N6RST7	Peptidase A1 domain-containing protein OS=Carpinus fangiana OX=176857 GN=FH972_020311 PE=3 SV=1	11.9827	11.4506	11.8928	11.7814	12.1065	12.1354	12.0559	11.6516	11.7148	11.6908	11.7642	11.9383	12.1557	12.0891	11.7451	11.8222	12.2539	11.3308	12.0448	12.1612	12.2156	12.0523	12.172	11.6666	12.2399	11.6719	12.3026	12.1386	11.6631	11.8078	11.8623	12.2758	11.4972	11.6799	11.4361	11.5859	10.9244	11.216	11.4536	11.8379	11.308	11.485	12.0519	11.9812	11.5638	11.2572	11.5742	11.9977
A0A5N6R910	Clp R domain-containing protein OS=Carpinus fangiana OX=176857 GN=FH972_013074 PE=3 SV=1	12.4883	12.0149	11.5698	12.4959	12.7132	12.6486	11.7633	12.0641	12.5789	11.5229	12.6676	12.4841	12.7598	12.9794	12.9591	12.0189	12.2863	12.0129	11.4891	12.4551	12.7655	12.9393	13.0535	12.6793	11.5046	12.2219	12.6242	11.7134	12.4876	12.1082	12.1252	12.5023	11.6986	11.6681	11.7309	12.6149	12.4413	11.6608	11.5112	11.4513	12.1153	12.2894	12.1466	12.5146	12.6529	11.9787	12.5412	12.5347
A0A5N6RCY8	ATP citrate synthase OS=Carpinus fangiana OX=176857 GN=FH972_015313 PE=4 SV=1	9.56186	9.53605	9.0045	8.82623	9.67384	9.82512	9.31356	9.64638	9.38003	8.68124	9.53566	9.66782	9.42375	9.47533	8.8586	8.5691	10.3022	10.0378	9.17692	10.1748	8.95274	9.06851	9.57251	9.97699	9.11296	9.30743	9.76188	8.93074	10.0144	9.75037	9.81105	9.26983	8.8392	8.89361	8.50581	9.55823	9.61912	8.7139	8.79312	8.83731	9.20628	9.4818	9.31424	8.58946	8.02625	8.83162	8.58346	8.91438
A0A660KSG4	40S ribosomal protein S4 OS=Carpinus fangiana OX=176857 GN=FH972_011756 PE=3 SV=1	10.0917	9.7949	10.4692	10.1447	10.2495	10.3227	10.2548	9.77429	10.293	10.6725	10.2419	10.0739	10.3517	10.1717	10.435	10.48	10.1604	10.2029	10.5682	10.2182	10.0982	10.2445	10.4705	10.0403	10.4364	10.2021	10.3595	10.5742	10.2133	10.1486	10.0938	10.3975	10.8223	10.4437	10.9095	10.3938	10.3499	11.0715	10.8752	10.707	10.4477	10.3087	10.4813	10.524	10.9061	10.2966	10.6329	10.331
A0A5N6QVC6	60S ribosomal protein L23 OS=Carpinus fangiana OX=176857 GN=FH972_006370 PE=3 SV=1	11.5905	11.6242	11.2485	11.0611	11.5386	11.544	10.9324	11.5218	11.7117	11.4666	11.5919	11.548	11.708	11.5746	11.4322	10.8933	11.7577	11.9548	11.4783	11.7211	11.3045	11.2887	11.7256	11.7349	11.4702	11.9743	11.8636	11.4442	11.9358	11.8881	11.8751	11.6391	11.6319	11.1968	11.7556	11.7249	11.8682	11.6539	11.7097	11.6399	12.083	12.0904	11.948	11.7453	11.9376	11.8487	11.6644	11.8396
A0A5N6RGN8	Glutaredoxin-dependent peroxiredoxin OS=Carpinus fangiana OX=176857 GN=FH972_016528 PE=3 SV=1	11.9706	11.6871	11.1019	10.9144	11.961	11.36	11.0001	11.627	11.7289	10.7234	11.4314	11.2207	11.8412	10.8916	11.693	11.2258	10.5867	11.4264	11.3916	10.9409	12.0152	11.7011	11.4316	11.3446	11.8671	12.5736	11.6506	10.7376	11.1714	11.8882	11.7141	11.1087	10.706	11.2419	11.6857	10.8337	11.3565	10.9791	10.3881	11.7469	11.1343	11.7752	11.7017	11.5087	10.6689	11.7062	10.5325	10.8311
A0A5N6QH48	Stress-response A/B barrel domain-containing protein OS=Carpinus fangiana OX=176857 GN=FH972_003021 PE=4 SV=1	7.63081	7.93605	8.26913	8.09487	7.63735	7.68159	8.15886	7.87036	8.16591	8.53372	7.6632	7.58271	7.65678	7.69836	8.21432	8.32373	7.9507	8.50541	8.57327	7.94603	7.90749	8.05094	7.47654	8.03782	8.42122	8.15279	7.70736	8.28077	8.3156	8.33181	8.16138	8.29048	8.24935	8.51373	8.29278	8.36326	8.73437	8.37199	8.46923	8.63626	8.14721	8.20408	7.75689	7.86295	7.48059	7.83731	7.95536	7.34074
B0FA03	ATP synthase subunit alpha (Fragment) OS=Betula nigra OX=3508 GN=atp1 PE=3 SV=1	11.4374	11.3521	11.6086	11.9833	11.8677	12.0238	12.1356	11.5022	11.597	11.5994	11.7143	11.6852	11.8247	11.9141	11.8483	12.1496	12.0063	12.0259	11.8725	12.0429	11.8122	11.8994	12.1768	11.9944	11.7308	11.8907	12.0448	11.9189	12.1165	11.8946	11.802	12.0173	11.9825	12.3694	11.7674	11.9403	12.148	11.9866	11.9555	11.6836	11.9793	11.7591	11.8278	11.8501	12.168	11.7458	11.9613	11.9764
A0A5N6QNP2	Ras-related protein Rab7 OS=Carpinus fangiana OX=176857 GN=FH972_005012 PE=4 SV=1	8.28494	8.51609	7.85175	8.7502	8.48824	8.58421	7.33628	8.47411	9.28239	8.03727	8.69314	8.69105	8.5074	8.54612	9.4363	7.77017	8.71802	8.9571	7.83983	8.74113	9.34895	9.34784	8.79149	8.96405	7.63952	8.79896	8.33896	7.89603	9.01987	8.74719	8.5542	9.15102	8.28956	7.54148	7.92005	9.33539	9.21553	8.35491	8.00899	7.72451	8.86882	8.49386	8.39789	9.13417	9.83889	8.91438	9.48744	8.70009
A0A5N6QHJ7	Alpha-MPP OS=Carpinus fangiana OX=176857 GN=FH972_003153 PE=4 SV=1	7.5157	7.25927	8.31606	8.27519	7.86357	7.89724	8.34029	7.2182	7.50144	7.88325	6.92481	6.75221	7.62278	7.34784	8.10434	8.10643	7.53294	7.66178	8.47371	7.63154	7.83226	7.93605	7.70183	7.36019	8.10486	7.90147	7.6489	8.49586	7.79442	7.40003	7.29646	8.38931	8.36588	7.95245	8.1644	8.01569	7.56148	8.43379	8.34341	8.33226	7.75154	7.78267	7.83605	8.68615	8.81057	7.7211	8.33092	7.87774
A0A660KN04	Longin domain-containing protein OS=Carpinus fangiana OX=176857 GN=FH972_010325 PE=3 SV=1	7.54689	8.75121	8.10329	8.65428	8.01792	7.93782	7.75689	8.71596	8.88996	7.85922	8.22978	8.07253	7.86047	7.88142	8.86697	7.56453	7.98641	8.46271	7.64674	8.11114	8.74046	8.73132	8.22207	8.89057	7.66959	8.56796	7.84298	7.99661	8.82082	8.69	8.4623	8.62059	8.35094	7.70805	8.27286	9.02735	8.39103	8.16942	8.43171	8.01792	8.80703	8.79539	7.89118	8.70079	9.18314	8.97699	9.1576	7.8716
G3EXM5	Superoxide dismutase copper chaperone OS=Corylus heterophylla OX=80754 PE=2 SV=1	8.41954	7.5691	9.07628	7.9331	8.853	8.22593	9.00422	7.73674	7.90869	9.35513	8.15381	8.50263	8.68685	8.53916	8.39917	9.19845	8.1205	7.96924	9.35182	8.52904	7.88753	7.96867	8.85019	7.92005	9.11061	8.06232	9.08799	9.52611	8.08587	7.84737	7.98356	8.3966	9.67419	9.01123	9.57403	8.0607	7.93015	9.6014	9.55344	9.35953	7.926	7.88264	8.71596	8.25408	8.36063	7.69	7.99322	8.45779
A0A5N6QMX1	phenylalanine--tRNA ligase OS=Carpinus fangiana OX=176857 GN=FH972_005003 PE=3 SV=1	8.49265	7.99266	8.01903	6.68089	8.11218	7.67243	7.70321	7.81186	7.2114	7.88081	7.62205	7.40514	7.0917	7.08428	6.78398	7.45286	7.49426	7.79571	8.43379	7.54844	6.56377	6.74819	6.81634	7.18289	7.82782	7.80349	7.32103	7.10957	7.03782	7.76022	7.49745	6.70736	7.41616	7.46679	8.19377	7.29921	7.39403	7.97613	7.33181	8.37808	6.87283	7.46923	8.04494	6.49346	6.96232	7.84612	6.99774	6.98982
A0A660KRG6	Uncharacterized protein OS=Carpinus fangiana OX=176857 GN=FH972_011483 PE=4 SV=1	9.78594	9.2503	9.51076	8.97613	9.13391	9.27961	9.21553	9.23769	9.21529	8.37025	9.54206	9.35931	9.48643	9.70908	8.58308	9.24222	10.0077	9.69992	9.32755	9.91543	8.91349	9.06447	9.68598	9.70908	9.67083	8.39618	9.76653	9.52767	9.97857	9.71046	10.0456	9.31311	9.60529	9.88783	9.64656	9.42815	9.78937	9.25385	9.5651	9.6719	9.45224	9.68808	9.63063	8.82146	7.22497	8.40557	8.60363	9.45779
A0A5N6QUJ3	oligopeptidase A OS=Carpinus fangiana OX=176857 GN=FH972_006834 PE=3 SV=1	8.68755	8.38543	8.96924	7.66463	9.19992	9.26256	8.95274	8.59208	8.08002	8.97241	9.08108	9.14313	8.59842	8.83542	7.52669	8.36457	9.35094	8.88325	9.09671	9.34385	7.74214	7.86666	9.18636	8.69314	8.88722	8.3474	9.02956	8.96058	8.59842	8.52709	8.4672	7.97212	9.29898	8.78365	9.10879	8.48864	8.95099	9.16491	8.97327	8.93015	8.62936	8.45368	8.86728	7.56148	7.85175	8.1918	8.03562	8.89664
A0A660KRC9	Enoyl reductase (ER) domain-containing protein OS=Carpinus fangiana OX=176857 GN=FH972_010410 PE=4 SV=1	11.034	10.1344	10.7231	10.6676	11.3013	11.3305	10.6382	10.4404	10.7076	10.8216	11.2152	10.9551	11.5144	11.5539	11.1352	10.8394	10.8889	10.192	10.4044	10.9119	10.7719	10.8193	11.5986	10.6142	9.99053	10.0662	10.8343	10.2823	10.3028	10.2277	10.2359	10.2694	11.0773	10.6554	11.0879	11.0345	10.6792	11.2007	11.1028	10.9494	10.7998	10.5381	11.194	10.8372	11.3975	10.6806	11.1548	11.5827
A0A5N6QYT2	DJ-1/PfpI domain-containing protein OS=Carpinus fangiana OX=176857 GN=FH972_007732 PE=3 SV=1	9.84093	8.87006	9.86109	9.44832	9.84266	9.85627	10.2141	8.83983	9.44419	9.46597	9.71579	9.98584	9.63554	10.3873	9.09249	9.77841	10.5372	8.7364	9.77495	10.2971	9.47533	9.35425	9.46557	8.99435	9.82034	8.59208	9.92659	9.6204	8.82305	8.8756	9.07039	9.45964	9.10826	9.6865	8.36107	9.33025	7.1179	8.0634	8.80478	9.37959	7.92481	8.4822	9.544	9.0728	8.44832	8.48341	9.19229	9.34252
A0A5N6R618	Protein MEMO1 OS=Carpinus fangiana OX=176857 GN=FH972_013117 PE=3 SV=1	7.78136	8.49665	8.63227	8.13853	7.89603	7.6893	8.82432	8.45943	8.39917	8.32733	8.00113	7.96463	7.88325	7.8679	8.15381	8.62095	8.47208	8.83099	9.08799	8.44874	8.63626	8.45697	7.50541	8.66569	9.31402	8.67631	8.12774	8.66498	8.55036	8.80316	8.86666	8.70356	8.68965	9.4582	8.8458	8.60363	8.40897	8.31877	8.25927	9.08135	8.3966	8.66605	8.31288	8.62644	7.27333	8.36238	8.37374	7.74281
A0A5N6R3R0	AAA+ ATPase domain-containing protein OS=Carpinus fangiana OX=176857 GN=FH972_012428 PE=4 SV=1	7.17592	7.77479	6.96924	7.97728	7.15785	7.45615	7.0607	7.96405	7.88448	6.2854	7.39489	7.23745	7.41532	7.41363	7.47897	6.74551	7.52669	8.11114	6.71973	7.40088	8.11738	7.97441	7.26021	8.28355	6.84046	7.44543	7.08534	6.84674	8.2588	8.14006	8.17443	7.99095	6.68089	7.2817	6.2555	8.25314	7.38457	6.15987	6.85425	6.93192	7.38198	7.98242	7.22689	7.52278	6.35755	7.80025	7.93899	6.85674
A0A5N6RV04	Imidazole glycerol phosphate synthase hisHF OS=Carpinus fangiana OX=176857 GN=FH972_020314 PE=3 SV=1	9.23194	8.35138	7.99039	9.04385	9.31719	9.31538	8.31786	8.25267	8.68018	7.21432	8.92452	8.88813	9.16214	9.271	9.01597	8.39917	8.88874	8.08002	8.10066	9.02874	9.19992	9.15709	9.26256	8.41405	7.85362	8.49905	8.98954	7.21529	8.33271	8.40131	8.35579	8.63336	7.2555	8.24555	7.64458	8.87467	8.57478	7.39489	6.9472	7.85175	7.84862	7.89966	8.90238	8.55957	8.2891	7.99152	8.44791	8.52278
A0A5N6RCC6	NAD-dependent epimerase/dehydratase domain-containing protein OS=Carpinus fangiana OX=176857 GN=FH972_014140 PE=4 SV=1	10.759	9.75355	10.5451	11.2688	10.7425	10.7036	11.2022	9.82098	10.5199	10.4792	10.6443	10.597	10.7453	10.9885	10.7716	11.1374	10.6126	9.57043	10.3433	10.4995	10.6925	10.4692	10.3831	9.87667	10.0526	9.71956	10.3482	10.2152	9.67366	9.35094	9.45902	10.3139	10.3697	10.9016	10.0997	10.3373	9.43713	10.0656	10.1246	10.363	9.7187	9.97685	10.4555	10.6505	10.1369	9.89709	10.5578	10.6991
A0A5N6QZS9	Enoyl reductase (ER) domain-containing protein OS=Carpinus fangiana OX=176857 GN=FH972_008268 PE=3 SV=1	9.44667	8.69801	9.3226	8.92659	9.13955	9.11244	9.33204	8.58797	8.70044	9.09461	8.93605	9.07922	8.98328	9.60992	8.58609	9.42438	9.84909	9.02126	9.3474	9.54632	9.04166	9.1393	9.28679	9.30834	9.60084	9.00338	9.67472	9.20775	9.63517	9.43525	9.68825	9.52474	9.35447	10.1436	9.19795	9.5544	9.01903	9.08162	9.41172	9.46373	9.06636	9.33181	9.54071	8.96058	8.30012	8.72315	8.83289	9.14389
Q43321	Enolase OS=Alnus glutinosa OX=3517 GN=PGH1 PE=2 SV=1	11.4092	11.562	11.8249	11.9512	11.5395	11.391	11.8555	11.5631	11.8357	11.2912	11.5578	11.4182	11.4638	11.6495	11.953	12.1106	11.9205	11.8799	12.0873	11.9703	11.8802	11.6751	11.3378	11.5039	11.6719	11.673	11.3828	11.3587	11.8631	11.9326	12.0823	12.0798	11.3782	12.2031	11.3505	11.7115	11.9891	11.3786	11.3968	11.7718	11.3237	11.4894	11.4598	11.7052	11.1952	11.216	11.5805	11.0174
A0A5N6QL06	Inactive zinc metalloprotease alpha OS=Carpinus fangiana OX=176857 GN=FH972_003633 PE=3 SV=1	8.21578	8.70839	8.60733	10.2102	8.7077	8.6872	8.79928	8.67772	9.94105	8.76122	8.67172	8.61361	8.69418	8.70874	10.3735	9.0348	8.78398	9.25314	9.14848	8.89087	10.0286	10.1096	8.86481	9.11348	8.65249	9.10512	8.90238	8.83794	8.95449	8.87989	8.77347	10.0765	8.93664	9.037	8.50581	10.2104	9.18884	8.99492	8.92896	8.64061	9.35315	9.18958	8.93781	10.4921	10.4252	9.04467	10.3659	9.06851
A0A5N6QW31	Clp R domain-containing protein OS=Carpinus fangiana OX=176857 GN=FH972_007627 PE=3 SV=1	10.2755	9.94793	10.4603	11.1734	10.2876	10.4041	10.5968	9.95594	10.9949	10.3059	10.0309	10.1447	10.5652	10.5358	11.5674	10.8683	9.78382	9.79377	10.2055	10.0832	11.2467	11.3477	10.8228	10.5612	10.2808	10.1654	10.2557	10.541	10.3341	9.99407	9.99478	10.9698	10.7846	10.6912	10.7314	11.3805	10.7551	10.7337	10.6889	10.5335	10.1896	10.0516	10.008	11.0269	11.2642	10.0868	10.9457	10.2947
A0A5N6RBU5	Small nuclear ribonucleoprotein Sm D3 OS=Carpinus fangiana OX=176857 GN=FH972_014085 PE=3 SV=1	8.48099	8.97355	9.11504	9.02375	8.81794	8.84518	8.91109	8.9629	9.45039	9.64872	8.88935	8.6858	9.00871	8.6987	9.47533	9.17293	8.5744	9.23266	9.20897	8.51846	9.06232	9.14517	9.18636	9.16867	9.27775	9.43024	9.08162	9.59563	9.41003	9.4674	9.30811	9.49105	9.71012	9.05393	9.71922	9.33092	9.56358	9.8586	9.89178	9.52376	9.52435	9.42752	8.79831	9.44915	9.68194	9.1955	9.41151	8.96145
A0A5N6QMB6	Uncharacterized protein OS=Carpinus fangiana OX=176857 GN=FH972_004803 PE=3 SV=1	11.2276	11.1531	10.8111	12.0237	11.4101	11.421	10.6062	11.1645	11.7611	10.7403	11.6044	11.5153	11.5769	11.469	12.1096	10.9106	11.3956	11.3136	10.7033	11.6261	12.0148	12.0663	11.7803	11.5021	10.8916	11.4066	11.7559	11.2671	11.6207	11.2766	11.3967	12.1495	11.161	10.8145	11.0199	12.1375	11.4648	11.1117	11.3008	10.8353	11.6777	11.5042	11.4382	12.2202	12.2865	11.098	12.2038	11.8025
A0A5N6QE93	Knottin scorpion toxin-like domain-containing protein OS=Carpinus fangiana OX=176857 GN=FH972_002248 PE=4 SV=1	11.9537	11.3667	10.8311	10.1819	11.2126	10.8562	10.4546	10.7843	10.6614	11.0369	11.4075	11.6738	11.5963	11.3419	10.9687	11.3273	11.3218	11.1464	11.8489	11.3125	11.3096	11.0095	10.8223	10.3243	11.4454	11.8011	11.3189	10.6769	10.5946	11.0142	10.8903	10.0642	9.98442	10.3613	10.887	9.35799	10.2497	11.206	9.96261	11.2038	10.5346	11.0212	11.6767	10.6732	10.1792	11.4713	10.3654	10.8316
A0A5N6QUU8	Peptidase A1 domain-containing protein OS=Carpinus fangiana OX=176857 GN=FH972_006124 PE=3 SV=1	8.48301	10.0244	9.97226	10.0174	8.88356	9.29875	9.53197	9.49865	8.96	9.76918	8.85643	8.71596	9.23721	8.93133	9.94851	9.57024	9.01486	10.2241	10.0418	9.00366	9.78888	9.29806	9.01179	9.35094	8.97585	9.89769	8.94866	9.91856	9.44191	9.42605	9.25408	9.57099	9.72059	8.87437	9.0348	9.72195	9.86944	9.96261	10.0516	9.34829	10.2337	9.49466	9.57611	9.83621	10.4505	9.54728	9.98242	9.16012
A0A660KM55	Protein-L-isoaspartate O-methyltransferase OS=Carpinus fangiana OX=176857 GN=FH972_009517 PE=3 SV=1	8.61655	9.11946	8.853	8.31515	8.89875	8.8679	8.35755	8.91199	8.73911	9.30264	9.11556	9.05582	8.98071	8.95942	9.11816	9.09882	8.74886	9.08268	8.83668	8.78398	8.57099	8.52591	8.76852	8.86728	8.54419	9.02542	8.46025	8.71836	8.93281	8.69523	8.79766	8.34296	9.28771	8.71733	9.28471	8.80348	9.0588	9.2891	9.18686	9.06932	9.09381	9.07468	8.61692	8.73369	9.15279	9.00731	8.80671	8.92303
A0A5N6KZT4	60S ribosomal protein L11 OS=Carpinus fangiana OX=176857 GN=FH972_024754 PE=3 SV=1	10.7986	11.2847	10.8623	11.1468	10.8116	10.9135	10.7908	11.2756	11.1034	10.9157	10.7808	10.7192	10.8862	10.9279	11.2598	10.9633	11.0018	11.7347	10.8984	10.8919	11.0458	11.1483	10.9217	11.4908	10.9218	11.6258	11.0507	10.9862	11.6697	11.5716	11.704	11.4428	11.1945	11.0406	11.0841	11.5008	11.9698	11.2953	11.2739	11.0566	11.7952	11.6471	10.9868	11.3419	11.6249	11.4355	11.4173	10.9443
A0A5N6RTA6	3-deoxy-8-phosphooctulonate synthase OS=Carpinus fangiana OX=176857 GN=FH972_020378 PE=3 SV=1	9.80058	10.0139	10.192	9.1634	9.78185	9.87391	10.0334	10.06	9.53099	10.5229	10.3488	10.1294	10.276	10.0598	9.6756	10.3405	9.87267	9.89648	9.97312	9.93074	9.40003	9.64151	10.207	10.2803	10.0044	9.60326	9.62095	9.91603	9.82034	9.78087	9.79734	9.07788	10.3215	10.2022	10.1721	9.37156	9.83826	10.1241	10.3717	10.2141	10.056	9.71853	9.64548	9.17567	8.57289	9.98385	9.22978	9.96087
A0A660KUZ6	Cell division cycle protein 48 homolog OS=Carpinus fangiana OX=176857 GN=FH972_010348 PE=4 SV=1	10.2825	10.2013	10.989	11.098	10.4667	10.57	11.0069	10.3872	11.3947	11.1864	10.5612	10.3526	10.2702	10.3028	11.1183	10.7987	10.6991	10.7745	11.0328	10.6485	11.0053	11.1244	10.5317	10.4328	11.0074	10.4577	10.5397	11.0741	10.8738	10.7308	10.7295	11.491	11.39	11.1283	11.2079	11.6784	10.7731	11.4171	11.3665	11.2545	10.4978	10.3631	10.2864	11.0651	11.2533	10.1909	11.1989	10.247
A0A5N6QGP1	Actin OS=Carpinus fangiana OX=176857 GN=FH972_002863 PE=3 SV=1	11.2236	11.9525	11.9772	11.3769	11.8623	11.801	11.8501	11.9711	11.9782	12.5404	12.0251	11.86	11.3437	11.581	11.8392	11.8619	11.8846	12.3679	12.3603	11.89	11.6292	11.5846	11.2094	11.8676	11.8957	11.952	11.3213	12.1576	11.9311	11.7202	11.7442	11.6655	12.444	12.101	12.0518	11.9971	11.2283	11.8274	12.2971	12.3157	11.6616	11.85	11.3217	11.7351	11.1685	11.7472	11.6797	11.3211
A0A5N6QBX1	SHSP domain-containing protein OS=Carpinus fangiana OX=176857 GN=FH972_001386 PE=3 SV=1	10.9766	10.8582	9.97456	10.2942	10.4173	10.4277	9.87882	10.6531	9.7413	9.59488	10.2667	9.76587	10.8346	10.2902	10.3535	9.79116	9.56929	10.1235	9.36019	10.0355	9.80671	9.8716	10.7969	10.779	9.60511	10.4633	10.4496	9.90192	10.6818	10.5367	10.593	9.83416	10.3339	9.83099	10.4815	10.1555	11.1121	10.5588	10.77	10.3821	10.6274	10.6579	10.3224	9.62589	10.4789	10.5874	9.96	10.6866
A0A5N6QE21	Uncharacterized protein OS=Carpinus fangiana OX=176857 GN=FH972_002065 PE=4 SV=1	9.49105	9.56529	9.68106	10.09	9.7058	9.538	9.99492	9.54824	9.82528	9.88096	9.58965	9.45409	9.58984	9.7418	10.0959	10.1104	9.5218	9.79165	10.0222	9.52689	10.0206	9.93678	9.38909	9.71253	9.52845	9.54574	9.23242	9.57762	9.64476	9.42227	9.41912	9.84987	9.8572	10.0224	9.74029	10.0761	9.74197	9.81698	9.71321	9.74214	9.44522	9.54805	9.41342	9.74534	9.92437	9.50164	9.92377	9.42501
A0A5N6Q7I8	Thiolase_N domain-containing protein OS=Carpinus fangiana OX=176857 GN=FH972_000031 PE=3 SV=1	8.51333	7.97269	8.38068	9.27612	8.16792	8.48704	8.82432	7.6532	8.44253	8.10957	8.12825	8.42038	8.90388	8.92748	9.02431	9.36501	8.80929	7.98755	8.23074	8.63626	9.0634	8.93693	9.03177	8.61839	8.32823	7.82464	8.54419	8.42417	8.2211	7.94017	8.15684	8.96261	8.53838	9.09566	7.86728	8.97327	8.57213	8.3996	8.44253	8.21237	8.14822	7.81826	8.1153	8.57327	8.28448	7.95594	8.50383	8.47654
A0A5N6QUD5	SMP domain-containing protein OS=Carpinus fangiana OX=176857 GN=FH972_006162 PE=3 SV=1	11.8801	12.0086	11.0464	10.2782	12.1031	12.0142	10.5228	11.8065	10.418	11.0957	11.5673	11.6678	11.9157	11.9972	10.7679	11.1255	11.6448	11.9237	11.2937	11.8456	10.7288	10.5684	12.2339	11.8523	10.8529	11.5954	11.8761	11.134	12.0255	11.8338	11.9427	10.5698	10.7044	9.78382	10.4811	9.89452	11.1178	10.6458	10.7168	10.2141	11.0546	11.3094	10.9449	9.65015	9.87989	10.7596	9.62972	11.0215
A0A660KRR6	Peptidase A1 domain-containing protein OS=Carpinus fangiana OX=176857 GN=FH972_010923 PE=3 SV=1	12.8761	12.8203	12.3877	13.0844	12.9393	12.9935	12.6356	12.6432	12.9143	12.8067	13.3803	13.361	13.0316	13.3375	13.0551	13.0533	12.8274	12.5145	12.3616	12.8632	13.4598	13.0869	12.7962	12.7757	12.7777	13.1715	13.1441	12.5371	12.7447	12.8286	12.8315	12.9357	11.9152	12.623	12.1794	12.3273	13.0633	12.2706	11.971	12.3976	12.6469	12.7871	13.1343	12.9616	12.9351	12.6302	12.5692	12.6981
A0A5N6RMI8	NADP-dependent oxidoreductase domain-containing protein OS=Carpinus fangiana OX=176857 GN=FH972_017330 PE=3 SV=1	7.99831	8.7502	7.90328	8.83226	9.03617	9.09249	7.09908	8.70494	8.75087	7.85922	9.03039	8.93133	7.94193	8.57894	8.79084	7.34784	9.46393	9.07735	8.68159	9.2182	8.68825	8.90539	7.6453	8.22978	7.46107	7.81698	8.07307	8.01011	7.95478	7.9571	8.42626	9.5988	7.70805	7.41109	7.65535	8.96029	7.52042	7.31922	7.42794	7.27333	7.99322	8.19869	8.11426	9.13109	8.79766	7.92125	8.72349	8.08693
A0A5N6QNA9	inorganic diphosphatase OS=Carpinus fangiana OX=176857 GN=FH972_004336 PE=3 SV=1	8.98499	8.53916	9.75889	9.15608	8.96261	9.13725	9.745	8.68615	9.08268	9.76885	8.74079	8.78005	9.17368	9.19697	9.14721	9.48119	9.36063	8.91648	9.73843	9.17243	8.91319	9.02403	9.02984	8.70805	9.51392	8.57365	9.02929	9.56548	8.91409	8.80219	8.91349	9.28956	9.86233	10.0534	9.66196	9.53489	8.87836	9.69505	9.83368	9.89436	8.56796	8.54651	9.22545	9.0207	9.24531	8.59842	9.17817	8.9935
A0A5N6QBV4	Uncharacterized protein OS=Carpinus fangiana OX=176857 GN=FH972_001376 PE=3 SV=1	8.60214	7.86047	9.48884	8.60474	8.5519	8.6837	9.33248	8.08693	8.83257	9.55612	8.62352	8.38068	8.6987	8.51609	8.79993	9.3966	8.6844	8.58571	9.54535	8.58571	8.43838	8.51096	9.00815	8.21772	9.46393	8.66924	8.91229	9.70269	8.67666	8.55957	8.40472	9.01374	9.93693	9.48965	10.0072	8.95041	8.84392	10.2229	10.0584	9.76934	8.95681	8.71287	8.95216	9.05474	9.33628	8.52395	9.12877	8.89542
A0A5N6R8K6	Calcium-transporting ATPase OS=Carpinus fangiana OX=176857 GN=FH972_013468 PE=3 SV=1	8.70943	8.32193	7.92778	7.67596	9.20286	9.0493	7.35755	8.24413	8.57099	8.40557	9.39853	9.28633	8.77709	8.82082	8.6077	7.893	8.95128	8.1809	8.108	9.16315	8.89391	8.68054	9.27798	8.60992	8.11842	8.67772	9.0954	8.55651	8.5216	8.34784	8.0864	8.32643	7.97384	7.16289	8.28679	7.81186	7.95652	8.19426	7.73064	8.12257	8.23314	8.08055	8.9331	8.31334	9.03892	8.54187	8.54921	8.90418
A0A0F7G6F1	UBQ10 (Fragment) OS=Betula luminifera OX=312789 GN=UBQ10 PE=2 SV=1	12.6473	12.7847	12.4975	12.5242	13.0499	13.0545	12.5353	12.8779	12.9648	13.1044	13.2138	13.0131	13.0628	12.8919	12.7469	12.6368	12.9694	13.2252	12.5686	12.9177	12.3433	12.4481	13.1543	13.0073	12.4558	13.1094	12.967	12.6079	13.1539	13.0461	13.0013	12.6717	13.2618	12.7908	13.1885	13.0212	13.6397	13.3482	13.379	13.0779	13.4331	13.2459	13.0046	12.7161	13.154	13.0352	12.734	13.1256
A0A5N6R885	peptide-methionine (S)-S-oxide reductase OS=Carpinus fangiana OX=176857 GN=FH972_013597 PE=3 SV=1	8.17393	8.22014	8.68475	9.16541	8.53333	8.45533	8.53877	8.1918	9.56396	8.8051	8.47452	8.40642	8.4208	8.46025	9.3474	8.47208	8.35579	8.32912	8.6872	8.48341	9.38414	9.49105	8.75154	8.62972	8.89178	8.69	8.66035	8.92719	8.49785	8.47938	8.62534	9.47127	9.00731	8.60028	8.89785	9.62881	8.12567	8.73573	8.75922	8.74248	8.53993	8.57251	8.35755	9.34762	9.61084	8.5216	9.38392	8.52513
A0A5N6RIT7	FAD-binding PCMH-type domain-containing protein OS=Carpinus fangiana OX=176857 GN=FH972_016729 PE=4 SV=1	8.61508	9.30788	8.1267	8.87375	8.83479	8.88874	7.80735	9.43796	9.29048	8.42038	8.84925	8.8351	8.76421	8.89664	9.296	7.95884	8.96029	9.7115	8.41321	9.06528	9.1576	9.20482	8.91229	9.79425	8.14822	9.39382	8.5588	8.16138	9.69749	9.7096	9.71493	9.1629	8.70943	8.14211	8.51688	9.41236	9.3147	8.32373	8.32283	8.17193	9.48462	9.57118	8.59731	8.98042	9.30241	9.67543	9.27333	8.78529
A0A5N6RIW3	C2 domain-containing protein OS=Carpinus fangiana OX=176857 GN=FH972_016271 PE=4 SV=1	8.97355	9.89527	9.69905	9.22738	9.46066	9.21018	9.44004	10.1206	9.80187	9.99081	9.38823	9.29255	9.25692	9.00422	9.62516	9.52904	8.80542	9.85003	9.38522	9.08268	9.69017	9.72451	9.58815	10.1025	10.1071	10.211	9.55209	10.4231	10.1396	9.93899	9.82575	9.51885	10.2129	9.83637	10.0154	9.64295	9.96665	10.0348	10.159	9.82941	10.4088	10.2888	9.04166	9.91812	10.043	10.3536	9.72622	9.46638
A0A5N6RKX5	SHSP domain-containing protein OS=Carpinus fangiana OX=176857 GN=FH972_018000 PE=3 SV=1	10.714	10.4024	10.1285	9.96838	10.7119	10.804	9.42375	9.89724	10.0419	10.4718	11.2073	10.7841	11.0467	10.9355	10.5868	10.2423	10.2736	9.48643	9.74584	10.3236	9.91573	9.982	10.5221	10.1403	10.0569	10.0953	10.4578	10.2554	9.54612	9.53411	9.71373	9.69662	10.4078	9.8458	10.4776	9.99958	10.1582	10.2076	10.3287	9.97097	9.87759	10.0627	10.3329	10.1763	11.1079	10.182	10.2586	11.0945
A0A5N6RDB2	aspartate-semialdehyde dehydrogenase OS=Carpinus fangiana OX=176857 GN=FH972_015032 PE=3 SV=1	8.12825	7.63227	7.5947	7.69905	8.21723	8.45533	7.80735	7.82528	7.64962	7.57667	7.96	7.94369	8.46638	8.54303	8.30012	7.98812	8.27286	7.90087	7.6872	8.11894	8.11322	8.13853	8.76852	8.50422	7.72588	7.97613	8.50779	8.00113	8.06717	7.8759	8.04603	7.79507	8.01123	7.78986	7.63807	8.07575	8.23984	7.82018	7.95942	7.67596	7.76022	7.6575	7.9472	7.64458	7.71631	7.40854	7.55228	8.21335
A0A5N6R2R2	Pyruvate dehydrogenase E1 component subunit beta OS=Carpinus fangiana OX=176857 GN=FH972_009416 PE=4 SV=1	10.5088	11.1779	10.673	10.6947	10.5162	10.3718	10.6198	11.142	10.6119	10.7381	10.4837	10.5635	10.7189	10.5573	10.9274	10.8559	10.5547	11.3445	10.879	10.4252	10.9204	10.9282	10.6388	11.1339	10.8303	11.3529	10.6189	10.8356	11.2928	11.2655	11.2796	11.0547	10.4867	10.3526	10.621	10.3213	10.9645	10.4883	10.3535	10.5818	11.3136	11.1939	10.5931	11.0426	10.7664	11.2784	10.7167	10.4596
A0A5N6RFJ4	60S ribosomal protein L37a OS=Carpinus fangiana OX=176857 GN=FH972_015174 PE=3 SV=1	9.76155	8.67983	9.09329	9.0983	9.40684	9.15178	9.03232	8.6872	9.50383	9.072	9.35623	9.09117	9.38823	8.74079	9.28031	9.33651	8.06932	8.99209	9.61949	7.92303	9.1871	9.06743	7.81314	6.52513	9.26162	9.24769	9.09329	8.29554	8.51254	9.22906	8.78921	9.14236	7.87221	9.01151	9.73149	8.0542	8.87006	9.56262	8.16992	9.65642	8.93458	9.16892	9.87974	9.7502	9.2817	8.82655	9.09196	8.17393
A0A5N6QJL2	NADH-cytochrome b5 reductase OS=Carpinus fangiana OX=176857 GN=FH972_003348 PE=3 SV=1	9.49406	9.03782	9.92377	9.47796	9.6893	9.76934	9.84878	9.05066	9.616	10.0373	9.80607	9.64692	9.98826	10.0264	9.68947	10.1191	9.67772	9.33651	9.93914	9.77116	9.51629	9.61453	9.98114	9.64097	10.0775	9.50343	9.94749	10.2221	9.62972	9.43588	9.50898	9.70822	10.3125	9.96996	10.0957	9.68422	9.31379	10.2129	10.2466	10.0484	9.37134	9.18735	9.49406	9.2465	9.45286	9.17891	9.39553	9.53158
A0A5N6RDT5	Thiolase_C domain-containing protein OS=Carpinus fangiana OX=176857 GN=FH972_014901 PE=3 SV=1	10.2782	10.6701	10.9177	11.5312	9.8586	9.83004	10.7362	10.534	11.1299	10.3504	9.65928	9.80639	10.3156	10.4923	11.4641	10.7355	10.6638	11.0966	11.0358	10.4406	11.729	11.592	9.97985	10.8617	10.9128	10.8642	10.2376	10.633	11.2105	11.1843	11.2391	11.9519	10.5853	10.754	10.4794	11.4422	10.9856	10.7018	10.7713	11.0092	11.2616	11.1191	10.6324	11.8906	11.2979	10.552	11.487	9.9847
A0A5N6RKL2	ERAP1-like C-terminal domain-containing protein OS=Carpinus fangiana OX=176857 GN=FH972_017991 PE=3 SV=1	9.4731	9.01569	8.7364	8.22978	9.70977	9.58628	8.12722	8.98299	9.12205	8.91827	9.75706	9.89345	9.08108	9.33069	8.90929	8.39232	9.61471	9.11009	8.85985	9.67543	9.08188	9.0143	9.32598	8.732	8.58609	8.6872	9.19722	8.49305	8.73268	8.69314	8.4508	8.60177	8.53333	7.85112	8.69314	8.4822	8.4149	8.62607	8.22834	8.47086	8.61508	8.69627	9.41806	8.70113	8.82623	9.00983	8.81314	9.18834
A0A5N6RFQ6	AAA+ ATPase domain-containing protein OS=Carpinus fangiana OX=176857 GN=FH972_015286 PE=3 SV=1	8.54342	6.95884	8.14006	7.72928	8.75188	8.79279	8.54728	7.09908	7.97728	8.67807	9.24151	9.21189	9.04767	9.31922	7.89724	9.08295	9.42668	7.76487	8.6844	9.30902	7.84172	7.83162	8.80316	7.70874	8.37678	7.22304	8.81666	8.1179	7.57667	7.42962	7.72042	7.83226	8.29508	9.01039	8.28679	7.66107	7.73268	8.32238	7.96867	8.33002	7.18488	7.29094	8.83826	7.54148	7.30195	7.15076	7.39403	8.51885
A0A0H4CNV4	superoxide dismutase OS=Betula platyphylla OX=78630 GN=SOD1 PE=2 SV=1	10.722	11.0784	10.8409	10.0425	11.0753	10.97	10.6035	11.1851	10.5158	11.0668	11.0121	10.7855	11.1208	10.911	10.5969	10.9169	10.4844	11.0112	10.8189	10.7656	10.3582	10.4524	11.013	11.2082	10.83	11.3578	10.9273	10.9088	11.2227	11.2957	11.2663	10.5344	10.3243	9.92748	10.7869	9.224	10.932	10.9061	10.63	10.6833	11.247	11.2301	10.7821	10.4016	10.8767	11.2178	10.4141	11.0238
A0A5N6R9K0	Uncharacterized protein OS=Carpinus fangiana OX=176857 GN=FH972_013322 PE=4 SV=1	10.4586	10.5649	10.6383	10.6968	11.0538	11.1176	9.93162	10.505	11.0896	10.8245	10.862	10.8019	10.8542	10.7832	11.5163	10.3883	10.7253	10.8107	10.7114	10.8292	11.2342	11.1227	10.8233	10.6486	10.324	10.8214	10.4869	10.6786	10.675	10.5991	10.4439	10.882	10.6589	9.80896	10.8789	10.7984	10.8418	11.1294	10.7087	10.5787	10.8411	10.6383	10.7741	11.0622	11.7678	10.6547	11.2505	10.816
A0A660KPX0	NAC-A/B domain-containing protein OS=Carpinus fangiana OX=176857 GN=FH972_010975 PE=4 SV=1	9.52806	10.0782	9.53197	9.63662	9.61839	9.68001	9.19057	10.1076	9.96852	9.76022	9.58271	9.46087	9.69105	9.52728	9.95797	9.30332	9.69766	10.5306	9.63172	9.73318	9.50978	9.73809	9.91334	10.4644	9.54632	10.5075	9.74079	9.7303	10.6882	10.4645	10.3953	9.99633	10.1438	9.51944	10.2211	10.1565	10.8007	10.4071	10.324	9.89709	10.9088	10.797	9.73166	10.0913	10.6625	10.6327	10.1803	9.97656
A0A5N6QWT7	Carbohydrate kinase PfkB domain-containing protein OS=Carpinus fangiana OX=176857 GN=FH972_007830 PE=3 SV=1	10.6776	10.9753	10.0979	10.424	10.8937	10.8786	10.3826	11.1214	10.6101	10.0366	10.7418	10.6534	10.7539	10.8334	10.7106	10.0817	10.7177	11.1952	10.0471	10.7976	10.6132	10.7652	10.8248	11.5344	10.1266	11.1314	10.6737	10.0962	11.138	11.0412	11.1114	10.3505	10.4775	10.6879	10.2345	11.0843	11.3502	10.052	10.1902	10.2932	10.9484	10.7957	10.3149	10.2212	10.0848	11.0042	10.4092	10.4463
A0A5N6QVT2	Proteasome subunit alpha type OS=Carpinus fangiana OX=176857 GN=FH972_006993 PE=3 SV=1	11.74	12.125	11.4922	12.0313	11.7025	11.8243	11.4553	12.1761	11.8151	11.5503	11.7107	11.8297	11.9165	12.0425	12.206	11.6798	11.953	12.3728	11.493	11.7912	11.9061	11.9856	11.8942	12.3285	11.3283	12.3431	11.7717	11.371	12.512	12.3178	12.5446	12.1735	11.4589	11.6192	11.3082	12.1454	12.6254	11.4322	11.482	11.4384	12.429	12.2904	11.8484	11.9968	11.9993	11.9283	11.7318	11.6991
A0A5N6QI93	ATP synthase 24 kDa subunit, mitochondrial OS=Carpinus fangiana OX=176857 GN=FH972_002767 PE=4 SV=1	11.275	10.8553	11.0174	11.374	11.7634	11.7004	10.794	10.9223	11.5173	11.2836	11.6395	11.43	11.711	11.5958	11.812	11.0895	11.6142	11.4661	11.3424	11.7962	11.4606	11.5919	12.082	11.294	11.1872	11.312	11.8277	11.4065	11.413	11.2612	11.2933	11.7818	11.6187	10.9917	11.4537	11.7925	11.3781	11.6639	11.6894	11.2265	11.561	11.4244	11.6481	11.7438	12.3277	11.1726	11.9247	11.8975
A0A5N6QXH6	Leucine-rich repeat-containing N-terminal plant-type domain-containing protein OS=Carpinus fangiana OX=176857 GN=FH972_008070 PE=4 SV=1	8.48784	8.75087	9.51037	9.63735	8.77906	8.84862	9.29025	8.71184	9.10407	8.40344	8.31107	8.75722	8.77545	9.07253	9.41891	8.88996	9.28147	8.66178	9.224	9.08055	9.61894	9.43275	9.02818	8.93752	9.2628	9.40386	9.68825	9.43941	8.8505	8.75422	8.72212	9.43296	8.98726	9.07039	8.5306	9.45471	8.74886	8.89209	9.14822	9.00899	9.34452	8.82845	9.28748	9.79961	9.9211	9.14389	10.2485	9.49406
A0A5N6RSY1	Inosine-5'-monophosphate dehydrogenase OS=Carpinus fangiana OX=176857 GN=FH972_019380 PE=3 SV=1	8.97039	9.07093	9.19672	8.82464	8.92214	8.98299	8.97671	8.97241	8.6886	9.12127	8.90298	8.86511	9.26209	9.51313	9.07307	9.55113	9.28147	9.24698	9.13443	9.23649	8.78398	8.67948	9.18339	9.5494	9.15051	9.45306	9.19229	9.1153	9.59059	9.51373	9.45306	8.93399	9.35381	9.22954	9.19353	9.10643	9.97599	9.33136	9.29554	9.11998	9.24031	9.14873	9.08188	8.6994	9.07628	9.10014	9.07012	9.23362
A0A5N6RDA4	ATP-dependent (S)-NAD(P)H-hydrate dehydratase OS=Carpinus fangiana OX=176857 GN=FH972_015597 PE=3 SV=1	11.5356	11.0488	10.8791	10.7669	11.6695	11.6688	10.8756	11.0806	11.0454	11.1041	11.9068	11.8703	11.8687	11.9676	11.1203	11.0707	11.6693	11.0486	10.9212	11.713	11.0676	11.0283	11.6752	11.0661	10.7472	11.0721	11.6186	10.9085	11.1807	11.0648	11.1609	11.0659	10.722	10.667	10.6075	10.7069	10.5846	10.4848	10.5772	10.7468	10.914	11.0006	11.5054	10.895	10.5829	10.8612	10.7801	11.4832
A0A5N6RGR3	AB hydrolase-1 domain-containing protein OS=Carpinus fangiana OX=176857 GN=FH972_016634 PE=3 SV=1	9.02735	8.67878	9.39081	9.41912	9.22978	9.30058	9.16088	8.65177	9.60084	9.35645	9.2182	9.00534	9.20701	9.00534	9.54516	9.34341	9.12076	9.22086	9.52689	9.15962	9.24745	9.4818	9.439	9.05718	9.42396	8.98071	9.39038	9.62077	9.35403	9.19155	9.05691	9.72928	9.91304	9.44066	9.98826	9.87098	9.50363	10.1434	10.1254	9.73234	9.47025	9.35997	9.34319	9.8505	9.30447	8.73505	9.92214	9.4508
A0A5N6R5R7	UBX domain-containing protein OS=Carpinus fangiana OX=176857 GN=FH972_012110 PE=4 SV=1	7.853	6.83289	7.10748	7.94486	7.92005	7.93487	6.95884	6.96	8.2384	7.05094	7.76686	7.53683	7.14873	7.38024	7.79442	6.26115	7.90989	6.97957	7.08215	8.00675	8.07039	8.07735	8.16491	7.3505	7.39489	7.02901	8.20163	7.45943	7.25833	7.17891	7.17592	8.33941	7.40514	6.82909	7.37504	8.46842	7.10224	7.25833	7.52826	7.21043	6.75489	6.91886	7.6125	7.98584	8.34917	6.89118	8.28725	7.92244
A0A5N6RS10	MI domain-containing protein OS=Carpinus fangiana OX=176857 GN=FH972_018905 PE=3 SV=1	8.08268	9.224	8.05528	8.67983	8.29783	8.24698	7.77281	9.11738	9.37025	8.08799	8.35226	8.14313	8.13494	8.07039	9.2182	7.7502	8.12722	9.27356	7.84737	8.20163	9.2293	9.29669	8.47857	9.45902	7.96636	9.52395	8.37374	8.22497	9.56872	9.34629	9.08746	9.17443	8.12412	7.44128	8.15026	9.21747	9.47289	8.45409	7.93546	8.25361	9.36523	9.29324	8.1982	9.05501	9.52963	9.40705	9.37634	8.16842
A0A660KW57	Thioredoxin domain-containing protein OS=Carpinus fangiana OX=176857 GN=FH972_010728 PE=4 SV=1	9.98755	9.33517	9.4149	10.0798	10.0592	9.81346	9.05121	9.23912	10.5025	9.70287	10.2826	10.0391	10.0852	10.0575	10.5056	9.55976	10.0423	9.8662	9.60381	9.81137	9.98371	10.0027	9.98897	9.46312	9.39917	9.42417	9.84172	9.51767	9.87006	9.39232	9.50124	10.1503	10.1387	9.46761	10.1579	10.6728	9.89603	9.91124	10.1783	10.0787	9.60529	9.90117	10.0887	10.4546	10.4754	9.12877	10.1137	9.90734
A0A5N6QH88	WD_REPEATS_REGION domain-containing protein OS=Carpinus fangiana OX=176857 GN=FH972_003056 PE=3 SV=1	8.37591	8.76752	8.32553	8.99095	8.63699	8.72962	8.61176	8.79442	9.09038	8.18239	8.67172	8.50978	8.82177	8.78562	9.13314	8.40003	8.64314	8.91916	8.36413	8.80025	8.95216	9.09461	8.86542	9.16616	8.09434	8.92748	8.56605	8.35667	9.21844	8.84894	8.98783	9.07387	8.46107	8.59059	8.10538	9.33807	9.21675	8.08746	8.45121	8.3672	8.85549	8.62169	8.33985	8.73708	9.04767	9.19869	9.2891	8.61728
A0A5N6RER9	Serine hydroxymethyltransferase OS=Carpinus fangiana OX=176857 GN=FH972_014962 PE=3 SV=1	12.7105	11.8123	11.5072	11.6895	12.5959	12.5039	11.7252	11.8623	11.5705	11.6716	12.5593	12.3969	12.7647	12.7307	11.7562	11.927	13.0031	12.5118	12.1006	12.8934	11.4258	11.5152	12.1132	12.0614	11.0414	11.4577	11.8494	10.9658	12.1843	12.0951	11.9929	11.5448	11.562	11.927	11.3697	11.912	12.5301	11.6677	11.5844	11.8855	12.0882	11.8942	12.4313	11.4744	10.9337	11.8255	11.3762	11.9999
A0A5N6QK01	Histone-binding protein RBBP4 N-terminal domain-containing protein OS=Carpinus fangiana OX=176857 GN=FH972_003080 PE=3 SV=1	8.70839	8.2937	8.67278	8.53722	8.41827	8.57137	8.30743	8.21578	9.37764	8.86388	8.59768	8.7252	8.86171	8.79214	9.13314	8.51412	8.59246	8.26866	8.74248	8.62571	9.39489	9.34829	8.82082	8.56415	8.9263	8.64061	8.61839	8.73877	8.57667	8.6865	8.6703	9.34119	8.79312	8.62498	8.91109	9.24531	7.90869	8.68685	8.65141	9.00028	8.44336	8.84235	8.85643	9.30447	9.29439	8.66676	9.35843	8.56834
A0A0A7R5G5	Glyceraldehyde-3-phosphate dehydrogenase OS=Betula luminifera OX=312789 PE=2 SV=1	11.8688	12.4844	12.3073	11.8518	12.2067	12.1563	12.3268	12.6475	11.6894	12.4422	12.0325	12.0703	12.112	12.2807	12.0882	12.451	12.394	12.8604	12.4374	12.2959	11.9659	11.977	12.0942	12.68	12.3546	12.6675	12.1704	12.5121	12.886	12.629	12.7661	12.1721	12.5113	12.4404	12.3155	12.0807	13.0066	12.5886	12.5608	12.3983	12.7147	12.6339	12.0816	12.0101	12.0985	12.4289	11.8509	12.1466
A0A5N6QJG0	asparagine--tRNA ligase OS=Carpinus fangiana OX=176857 GN=FH972_003139 PE=3 SV=1	8.39746	8.78529	8.44045	8.79019	8.8933	9.02708	8.38931	9.02763	9.23984	7.71356	9.09196	8.99435	8.76055	8.78463	8.99407	7.90809	9.15381	9.31243	8.35975	9.24911	8.88356	8.8802	9.06178	9.27891	8.05257	8.54071	8.79863	8.44004	9.33918	9.10198	9.1644	9.2884	9.05175	8.41405	8.63988	9.80623	9.04658	8.64926	9.05393	8.70148	8.97269	9.04029	8.73742	9.01207	9.02375	8.94983	9.51728	8.72042
A0A5N6R8Z1	AMP-dependent synthetase/ligase domain-containing protein OS=Carpinus fangiana OX=176857 GN=FH972_014209 PE=4 SV=1	7.9472	8.11426	8.50978	7.76089	7.71356	7.34074	8.04494	7.87283	8.30332	7.71356	7.40003	7.12515	7.16892	7.32643	8.03232	7.6893	7.6575	7.56682	8.02292	7.44543	8.47167	8.24127	6.84046	7.93958	8.12516	8.01179	7.18884	7.77215	7.60733	8.15228	7.6489	8.09487	7.80349	7.61397	7.78856	8.0954	7.24603	7.7662	7.55995	7.81057	7.22497	7.36194	7.67455	7.73132	8.05962	7.98868	8.30925	6.8392
A0A5N6QVB1	Proteasome subunit beta OS=Carpinus fangiana OX=176857 GN=FH972_007326 PE=3 SV=1	9.86326	8.66959	9.64422	9.61894	9.67701	9.71132	10.5666	8.73843	8.74416	9.52062	9.88066	9.70287	9.95245	10.112	9.06366	10.9091	9.7657	8.71973	9.86959	9.82877	9.0669	8.82591	9.56891	8.22062	9.37808	8.82018	9.66977	8.95652	8.72724	8.87221	9.24555	8.92719	8.96058	10.5819	9.11452	8.14109	9.86635	9.22183	8.68159	9.61084	8.27891	8.30469	9.82941	8.84424	8.03727	8.08587	8.12257	9.7065
A0A5N6R7U5	protein-serine/threonine phosphatase OS=Carpinus fangiana OX=176857 GN=FH972_013006 PE=3 SV=1	6.89239	7.97269	6.70321	7.93899	7.38974	7.25172	6.66107	7.98584	8.11426	7.09381	7.23362	7.07146	7.21917	7.05961	8.22207	6.50779	7.40939	8.42626	6.73606	7.42038	8.03342	8.09592	7.47168	8.12567	6.73877	8.46434	7.47654	6.66818	8.50303	8.37025	8.36545	8.37721	6.95884	6.60585	6.91169	8.07468	8.48945	7.24793	6.7761	6.67525	8.43921	8.31967	7.27426	8.13904	8.5542	8.41447	8.16189	7.22978
A0A5N6RG69	PCI domain-containing protein OS=Carpinus fangiana OX=176857 GN=FH972_016533 PE=3 SV=1	8.90388	9.48884	9.81073	9.09144	9.20579	9.28263	10.5707	9.72383	9.13699	9.05718	8.77347	8.93634	9.32733	9.43734	9.16742	9.93929	9.45203	9.87175	9.85658	9.37286	9.25006	9.26936	9.1127	10.0576	9.54013	9.76055	9.15735	9.60825	10.0434	9.89194	9.81746	9.28494	9.58195	10.1073	9.08826	9.53586	9.90026	9.12541	9.40918	9.74685	9.32238	9.50978	8.91737	8.92481	8.78103	9.37656	9.1533	8.74551
A0A5N6R7J0	60S ribosomal protein L13 OS=Carpinus fangiana OX=176857 GN=FH972_013616 PE=3 SV=1	10.1794	10.227	9.02901	10.5298	10.3862	10.4182	8.79539	10.2113	10.9432	9.31107	10.3465	10.0962	10.3984	10.164	10.8581	8.92006	10.1913	10.6336	9.36392	10.2339	10.5652	10.4655	10.7048	10.448	9.18165	10.6738	10.5558	8.96636	10.7422	10.6082	10.4683	10.7493	9.19303	8.9334	9.52435	10.538	10.9658	9.61102	9.35799	9.55017	11.0013	10.8416	10.507	11.1228	11.0984	10.5986	10.8295	10.6927
A0A660KU15	E1 ubiquitin-activating enzyme OS=Carpinus fangiana OX=176857 GN=FH972_011745 PE=3 SV=1	8.86202	8.07093	7.64458	8.81057	8.78692	9.20261	7.79896	8.15431	9.44419	7.79312	8.38672	8.61912	8.45574	8.92926	8.85362	7.1819	9.50918	8.44045	7.94427	9.27868	9.39703	9.2446	8.47776	8.33673	7.49665	7.92362	8.58158	7.50621	8.10171	8.01792	7.90388	9.23074	7.74752	7.35843	7.71149	9.76752	8.42122	7.77742	7.29554	7.51254	7.65964	7.50462	8.31379	8.44584	8.7807	7.85985	8.96636	7.83226
A0A5N6REP0	Chitin-binding type-1 domain-containing protein OS=Carpinus fangiana OX=176857 GN=FH972_014933 PE=4 SV=1	10.1266	10.8722	11.2757	9.94398	10.0181	10.1585	10.2306	10.3541	9.3996	11.2589	10.456	10.2227	11.0079	10.1854	9.62114	11.2127	10.727	10.8965	10.9826	10.7431	9.26913	9.26045	10.9523	10.5237	10.4392	10.3659	10.3926	10.6129	10.4318	11.1398	10.5924	9.62899	10.5121	9.90509	10.3457	9.06016	9.93958	10.8082	10.88	10.2229	11.3332	11.0625	10.9148	9.94383	10.5416	11.7645	10.9003	11.1264
A0A5N6RSV5	Prohibitin OS=Carpinus fangiana OX=176857 GN=FH972_020299 PE=3 SV=1	9.02431	8.31198	7.42375	9.60363	9.29577	9.52435	8.04002	8.42459	9.80009	7.15178	9.62114	9.33271	9.57251	9.39468	9.97025	8.13545	9.09434	8.55651	7.46271	9.26303	9.63753	9.75806	9.60474	8.56071	7.4545	8.85362	9.46271	7.51412	8.79474	8.55267	8.43212	9.91079	7.13853	7.78136	7.15583	9.46659	8.6703	7.49585	6.97039	7.25456	8.73843	8.60955	9.33963	9.8679	10.1955	8.26538	9.71665	9.5467
A0A5N6L5V1	Citrate synthase OS=Carpinus fangiana OX=176857 GN=FH972_026941 PE=3 SV=1	10.4873	10.4806	11.1829	9.87006	10.6136	10.7287	11.1041	10.4555	9.78054	11.1255	10.9599	10.9774	11.037	10.8214	10.0724	11.1557	10.9723	10.7385	11.2603	10.9551	9.87083	9.83115	10.9352	10.6964	10.8391	10.4309	10.5787	10.9875	10.7623	10.5822	10.5553	9.85907	11.2272	11.0272	11.1638	9.87621	10.56	11.241	11.1988	11.1636	10.6699	10.6922	10.8919	9.89966	9.91139	10.4592	9.74483	10.7707
A0A5N6QYY9	Mitochondrial-processing peptidase subunit beta OS=Carpinus fangiana OX=176857 GN=FH972_007647 PE=3 SV=1	9.98968	9.26796	10.0093	10.1008	10.3368	10.3595	10.4379	9.25998	9.27798	9.30879	9.62169	9.66516	10.0943	10.0425	9.79116	10.536	10.2252	9.62004	10.5698	10.2271	9.69453	9.50204	9.81153	8.93015	9.94954	9.85611	10.0595	9.66747	9.25456	9.5159	9.39853	9.56033	9.45368	10.3216	9.63517	9.5544	9.71235	9.79799	9.27543	10.0118	9.18834	9.5378	10.5104	9.84455	9.49905	9.00084	9.47897	9.67419
A0A660KNC6	RRM domain-containing protein OS=Carpinus fangiana OX=176857 GN=FH972_009811 PE=4 SV=1	6.60881	6.92362	7.87652	7.34163	6.95884	6.87406	7.99661	7.10643	7.36632	7.80864	6.97039	6.76022	7.16289	7.17093	7.52435	8.08428	6.89118	7.43962	8.00225	6.93782	7.28077	7.38629	7.50064	7.38457	8.05094	7.86171	7.26679	8.09223	7.89905	7.76885	7.78856	7.45368	8.27938	7.93723	8.06985	7.33002	7.8586	8.06124	8.30424	8.13597	7.47654	7.48543	7.09698	7.42206	7.54844	7.26303	7.34163	7.19869
A0A5N6QCI6	Glycerol-3-phosphate dehydrogenase OS=Carpinus fangiana OX=176857 GN=FH972_001677 PE=3 SV=1	9.3122	8.68299	9.41659	9.59077	9.59619	9.6616	9.54863	8.6879	9.90222	9.17093	9.36785	9.51017	9.60622	9.7761	9.83036	9.43941	9.64097	8.53722	9.1444	9.54496	10.0828	10.0011	9.43317	9.1127	9.31039	8.66463	9.48804	8.99915	8.77906	8.72144	8.90479	9.7897	8.71905	9.20921	8.39189	9.75806	7.97039	8.5691	8.41574	9.08614	7.92065	8.41236	9.41342	9.49145	9.04248	8.3733	9.58158	8.76155
A0A5N6QM69	Proline iminopeptidase OS=Carpinus fangiana OX=176857 GN=FH972_004758 PE=3 SV=1	8.22304	9.01709	8.94661	9.83178	8.2148	8.28355	9.70822	9.07012	9.28494	8.50541	8.05311	8.35447	7.91827	8.24031	9.18388	8.99661	8.72212	8.93015	8.92511	8.73978	9.52317	9.52435	8.49625	9.25692	8.95565	8.40642	8.33584	8.97671	8.75822	8.72656	8.99746	9.47715	8.6879	9.31379	8.56148	9.46964	8.95884	8.57856	8.66924	8.79019	8.45039	8.41574	7.83605	8.97212	8.74719	8.36457	9.18289	7.95594
A0A5N6RKG1	40S ribosomal protein S7 OS=Carpinus fangiana OX=176857 GN=FH972_017855 PE=3 SV=1	10.5436	9.96015	10.3254	10.0945	10.5741	10.6768	10.0433	9.97613	10.3831	10.5787	10.6524	10.4863	10.7892	10.5708	10.3509	10.2896	10.6008	10.454	10.4759	10.6222	10.0149	10.1945	10.9855	10.2688	10.3404	10.4057	10.768	10.5789	10.4359	10.3526	10.2661	10.3877	10.8983	10.3252	10.8755	10.5157	10.6997	11.0608	11.0049	10.6733	10.7872	10.562	10.7648	10.4929	10.9038	10.3804	10.5573	10.9951
A0A5N6QPY8	Protein EXORDIUM-like 2 OS=Carpinus fangiana OX=176857 GN=FH972_005670 PE=3 SV=1	10.5804	10.1675	10.465	11.1631	10.557	10.6655	10.3037	10.1369	10.7659	10.3829	10.768	10.7151	10.6812	10.8129	11.2821	10.5877	10.4481	10.0069	10.2301	10.5756	11.0286	10.9606	10.6573	9.99407	10.0088	10.1429	10.5974	10.3453	10.0833	10.0146	9.97212	10.9374	10.4322	10.262	10.4485	10.8793	10.092	10.3008	10.5376	10.4174	10.0756	10.0783	10.701	11.1046	11.1272	10.2497	10.94	10.7339
A0A5N6QVN3	Uncharacterized protein OS=Carpinus fangiana OX=176857 GN=FH972_007202 PE=4 SV=1	7.52904	8.78005	7.54303	8.33718	7.96521	7.61029	7.78986	8.5763	8.0677	8.08268	8.11218	7.8679	7.63517	8.09961	8.7269	7.77939	8.01235	8.848	7.72451	8.0129	8.0954	7.76818	7.03892	8.43879	7.18982	8.46923	7.01123	7.25739	8.51767	8.40684	8.61692	8.09011	8.04549	7.83731	7.83099	8.48905	9.07975	7.7879	7.99718	7.78529	8.6435	8.32012	7.57894	8.27845	8.37851	8.28031	8.01959	7.59171
A0A5N6R3R2	OB domain-containing protein OS=Carpinus fangiana OX=176857 GN=FH972_009146 PE=4 SV=1	8.49225	8.37634	7.53761	9.5795	8.88356	8.9331	7.39232	8.2317	10.1227	8.36194	8.94778	8.64422	7.74147	7.53761	8.981	7.45039	9.3072	8.71768	7.53838	9.13545	8.78692	8.98442	8.34873	8.20799	7.60511	8.74651	8.99803	7.46842	8.84768	8.90779	8.75989	10.3014	8.11114	7.57969	8.14771	9.71167	8.90117	8.51728	8.12516	8.08746	8.78005	8.58984	8.84266	9.72639	9.26632	8.49386	9.46148	8.58759
[truncated: 23 more columns]
