# Supplementary material for: Seed‐Borne Spirosoma pollinicola in Commercial Hazelnuts: A Global Survey of Microbial Presence and Allergen Diversity
Source: Plant Cell Environ. 2025 Oct 6;49(1):398–409. doi: 10.1111/pce.70225 (PMC12675980; doi:10.1111/pce.70225)
Supplement: Supplementary file 5 — Supplemental Table S2: KEGG pathway assignment for 356 proteins. Of these, the 16 allergenic proteins (listed in Table 1) were excluded because they are not classified as metabolic proteins and lack KEGG Orthology numbers. [file PCE-49-398-s004.xlsx]

## Sheet: KEGG pathway
Supplemental Table 2. KEGG pathway assignment for 356 proteins. 16 allergenic proteins (listed in Table 1) were excluded, as they are not classified as metabolic proteins and lack KEGG Orthology numbers. Gene Ontology with GO IDs is presented on separate sheet.
KEGG (BlastKOALA)	Metabolic pathway	Proteins
K07374	tubulin alpha	A0A7L7SUH3
K04565	superoxide dismutase, Cu-Zn family	A0A5N6RNH9
K18151	ureidoglycolate amidohydrolase	A0A5N6QYF9
not found	not found	A0A7D7KHQ0
not found	not found	A0A5N6RF81
not found	not found	A0A5N6QXN0
K01674	carbonic anhydrase	A0A660KU21
not found	not found	A0A5N6R9K4
not found	not found	Q9FEM5
not found	not found	A0A5N6QQ59
K07374	tubulin alpha	A0A5N6RJU5
not found	not found	A0A5N6RGS8
K13993	HSP20 family protein	A0A660KTM8
not found		A0A5N6RSD8
K20547	basic endochitinase B	A0A5N6QSC3
K04565	superoxide dismutase, Cu-Zn family	A0A0H4CPR2
not found		A0A5N6QBT0
not found		A0A5N6RFV7
K00864	glycerol kinase	A0A5N6QGH6
K13993	HSP20 family protein	A0A5N6R4V0
K13525	transitional endoplasmic reticulum ATPase	A0A5N6RLG3
K00873	pyruvate kinase	A0A5N6RFV8
not found		A0A5N6RB69
K01620	threonine aldolase	A0A5N6QV95
K13993	HSP20 family protein	A0A660KS20
K01057	6-phosphogluconolactonase	A0A5N6RIG7
K03768	peptidyl-prolyl cis-trans isomerase B (cyclophilin B)	A0A5N6R1T1
K02641	ferredoxin--NADP+ reductase	A0A5N6QCX6
not found		A0A5N6QF65
K00033	6-phosphogluconate dehydrogenase	A0A5N6R5P5
K00423	L-ascorbate oxidase	A0A660KQX3
K00799	glutathione S-transferase	A0A096XCA4
not found		A0A5N6RU86
K11517	(S)-2-hydroxy-acid oxidase	A0A5N6QAD0
not found		A0A5N6RJS6
K01601	ribulose-bisphosphate carboxylase large chain	A0A3G4R7G0
not found		A0A5N6RI72
K00026	malate dehydrogenase	A0A5N6RNW4
not found		A0A5N6RH49
K00053	ketol-acid reductoisomerase	A0A5N6L3F8
K01785	aldose 1-epimerase	A0A5N6RS08
not found		A0A5N6RGK7
not found		A0A5N6RJA4
K00522	ferritin heavy chain	A0A5N6QEG1
K17285	methanethiol oxidase	A0A5N6R082
K00627	pyruvate dehydrogenase E2 component (dihydrolipoyllysine-residue acetyltransferase)	A0A5N6RMP2
K03921	acyl-	A0A5N6R268
K00430	peroxidase	A0A5N6QNH4
K00831	phosphoserine aminotransferase	A0A5N6QX63
K13566	omega-amidase	A0A5N6RNN5
K01623	fructose-bisphosphate aldolase, class I	A0A5N6RH98
K02998	small subunit ribosomal protein SAe	A0A5N6QKI9
K01647	citrate synthase	A0A660KP05
not found		A0A5N6RL28
K00895	diphosphate-dependent phosphofructokinase	A0A5N6Q7X4
K24140	glutaredoxin-dependent peroxiredoxin	A0A5N6QHC3
not found		A0A660KUH7
K10046	GDP-D-mannose 3', 5'-epimerase	A0A5N6QS75
K01810	glucose-6-phosphate isomerase	A0A5N6RLD2
K00052	3-isopropylmalate dehydrogenase	A0A5N6QGJ5
K00645		A0A660KU47
K13448	calcium-binding protein CML	A0A5N6R843
K01703	3-isopropylmalate/(R)-2-methylmalate dehydratase large subunit	A0A5N6RAS6
K13679	granule-bound starch synthase	A0A5N6R278
K00873	pyruvate kinase	A0A5N6RJF9
K00615	transketolase	A0A5N6QFW2
not found		A0A5N6QBM1
K11188	peroxiredoxin 6	A0A5N6RFG3
K14085	aldehyde dehydrogenase family 7 member A1	A0A5N6QIY8
K00058	D-3-phosphoglycerate dehydrogenase / 2-oxoglutarate reductase	A0A5N6QLI6
K00819	ornithine--oxo-acid transaminase	A0A5N6QCJ3
K03283	heat shock 70kDa protein 1/6/8	A0A0F7CS07
not found		A0A5N6RSR4
K00002	alcohol dehydrogenase (NADP+)	A0A5N6RM14
not found		A0A5N6QCG4
not found		A0A5N6RL69
K01962	acetyl-CoA carboxylase carboxyl transferase subunit alpha	A0A5N6RIF6
K12447	UDP-sugar pyrophosphorylase	A0A5N6RME5
K00029	malate dehydrogenase (oxaloacetate-decarboxylating)(NADP+)	A0A5N6QJM0
not found		A0A5N6QHG2
K03696	ATP-dependent Clp protease ATP-binding subunit ClpC	A0A5N6RRW0
K17098	annexin D	A0A5N6QJ03
K00128	aldehyde dehydrogenase (NAD+)	A0A5N6RRA8
K19996	phosphatidylinositol transfer protein SFH5	A0A5N6R6Y2
K01637	isocitrate/methylisocitrate lyase	A0A5N6RA39
K00927	phosphoglycerate kinase	A0A5N6RS77
K01961	acetyl-CoA carboxylase, biotin carboxylase subunit	A0A5N6RUF1
not found		A0A5N6QYT5
not found		A0A5N6RAW9
K10527	enoyl-CoA hydratase/3-hydroxyacyl-CoA dehydrogenase	A0A5N6QHD9
K01835	phosphoglucomutase	A0A5N6REK9
K01649	2-isopropylmalate synthase	A0A5N6RFN4
K15979	staphylococcal nuclease domain-containing protein 1	A0A5N6RPZ2
K03283	heat shock 70kDa protein 1/6/8	A0A5N6RAN6
K00161	pyruvate dehydrogenase E1 component subunit alpha	A0A5N6QJG3
K01280	tripeptidyl-peptidase II	A0A5N6L1Z5
K02930	large subunit ribosomal protein L4e	A0A5N6RJD0
K11254	histone H4	A0A5N6QEA5
K13993	HSP20 family protein	A0A5N6QYZ8
K13379	reversibly glycosylated polypeptide / UDP-arabinopyranose mutase	A0A5N6QZE3
K02872	large subunit ribosomal protein L13Ae	A0A5N6RED8
K09487	heat shock protein 90kDa beta	A0A5N6R8J6
K00025	malate dehydrogenase	A0A660KSE2
not found		A0A5N6QGB6
K22073	transferase CAF17, mitochondrial	A0A660KRQ0
K00695	sucrose synthase	A0A5N6QRL9
K00895	diphosphate-dependent phosphofructokinase	A0A5N6R903
K09458	3-oxoacyl-	A0A5N6QCY8
K01595	phosphoenolpyruvate carboxylase	A0A5N6L019
K02728	20S proteasome subunit alpha 3	A0A5N6QQD6
not found		A0A5N6QV28
K01595	phosphoenolpyruvate carboxylase	A0A5N6RTH4
not found		A0A660KTB0
K00294	1-pyrroline-5-carboxylate dehydrogenase	A0A5N6RS22
not found		A0A5N6QFC5
K01681	aconitate hydratase	A0A5N6RWD7
not found		A0A5N6QDQ6
K13993	HSP20 family protein	A0A4D6C6I6
K13993	HSP20 family protein	A0A4D6C6H3
not found		A0A5N6RG61
K23977	L-glutamine---4-(methylsulfanyl)-2-oxobutanoate aminotransferase	A0A5N6RGH9
K00549	5-methyltetrahydropteroyltriglutamate--homocysteine methyltransferase	A0A5N6RJW7
K09645	vitellogenic carboxypeptidase-like protein	A0A5N6RBG9
K00432	glutathione peroxidase	A0A5N6RGH6
K00382	dihydrolipoyl dehydrogenase	A0A5N6RD19
not found		A0A5N6QZH3
not found		A0A5N6L131
K04079	molecular chaperone HtpG	A0A5N6L4A6
not found		A0A5N6QU99
K12373	hexosaminidase	A0A5N6QFB1
K09705	uncharacterized protein	A0A5N6QGI0
K00432	glutathione peroxidase	A0A5N6R4G1
K00616	transaldolase	A0A5N6R5D6
K01535	H+-transporting ATPase	A0A5N6RS50
K02925	large subunit ribosomal protein L3e	A0A0A7R5B8
not found		A0A5N6RJ02
K04078	chaperonin GroES	A0A5N6QGG8
K03695	ATP-dependent Clp protease ATP-binding subunit ClpB	A0A5N6RPW5
not found		A0A5N6QK99
not found		A0A660KU26
not found		A0A5N6RVY8
not found		A0A5N6Q9I4
K17278	membrane-associated progesterone receptor component	A0A5N6QYE9
K01061	carboxymethylenebutenolidase	A0A5N6RAJ5
K03232	elongation factor 1-beta	A0A660KUD0
K01623	fructose-bisphosphate aldolase, class I	A0A5N6RJZ5
not found		A0A5N6L605
K00122	formate dehydrogenase	A0A5N6QVE9
not found		A0A5N6KZD0
K01354	oligopeptidase B	A0A5N6RR30
K18857	alcohol dehydrogenase class-P	A0A5N6RM31
K00128	aldehyde dehydrogenase (NAD+)	A0A5N6QX78
not found		A0A5N6QAT6
not found		A0A5N6RWC2
K14490	histidine-containing phosphotransfer peotein	A0A660KM50
not found		A0A5N6R8H1
K11251	histone H2A	A0A5N6QK94
K17098	annexin D	A0A5N6RAR9
not found		A0A5N6QUK0
K17609	nucleoredoxin	A0A5N6R0Z9
K01759	lactoylglutathione lyase	A0A5N6Q9X0
not found		A0A5N6QYJ3
K08776	puromycin-sensitive aminopeptidase	A0A5N6RPI7
K03146	cysteine-dependent adenosine diphosphate thiazole synthase	Q38709
not found		A0A5N6RIJ5
K03062	26S proteasome regulatory subunit T2	A0A5N6QF52
K01069	hydroxyacylglutathione hydrolase	A0A5N6QDM4
not found		A0A5N6QI06
K15633	2,3-bisphosphoglycerate-independent phosphoglycerate mutase	A0A5N6RKH2
not found		A0A5N6QBI6
K02974	small subunit ribosomal protein S24e	A0A5N6QSP5
K17292	tubulin-specific chaperone A	A0A5N6QL76
K00383	glutathione reductase (NADPH)	A0A5N6RB32
not found		A0A5N6QNW8
not found		A0A5N6L0P0
K04078	chaperonin GroES	A0A5N6QZB6
not found		A0A5N6QC06
not found		A0A5N6QR56
K04077	chaperonin GroEL	A0A5N6QBX4
K00611	ornithine carbamoyltransferase	A0A5N6R926
K01057	6-phosphogluconolactonase	A0A5N6RFL8
K02138	F-type H+-transporting ATPase subunit d	A0A5N6QE19
K17780	mitochondrial import inner membrane translocase subunit TIM8	A0A5N6RN54
K03934	NADH dehydrogenase (ubiquinone) Fe-S protein 1	A0A5N6QWN1
K21888	glutathione dehydrogenase/transferase	A0A5N6QEP7
K06630	14-3-3 protein epsilon	A0A5N6QX51
not found		A0A5N6QM66
K15920	xylan 1,4-beta-xylosidase	A0A5N6QPU4
K01609	indole-3-glycerol phosphate synthase	A0A5N6RCK3
K00232	acyl-CoA oxidase	A0A5N6RLP9
not found		A0A5N6RHA9
K00207	dihydropyrimidine dehydrogenase (NADP+)	A0A5N6RU18
K16588	HAUS augmin-like complex subunit 5	A0A5N6QYP6
K12449	UDP-apiose/xylose synthase	A0A660KU75
K14454	aspartate aminotransferase, cytoplasmic	A0A5N6R6I1
K01802	peptidylprolyl isomerase	A0A660KU78
K01873	valyl-tRNA synthetase	A0A5N6R0Y9
K03113	translation initiation factor 1	A0A5N6RD65
K03233	elongation factor 1-gamma	A0A4D6Q3N2
K13126	polyadenylate-binding protein	A0A5N6RNU9
K04078	chaperonin GroES	A0A660KQ02
K00627	pyruvate dehydrogenase E2 component (dihydrolipoyllysine-residue acetyltransferase)	A0A5N6QIB4
K01464	dihydropyrimidinase	A0A660KNJ2
not found		A0A5N6R190
not found		A0A5N6RL60
K01006	pyruvate, orthophosphate dikinase	A0A5N6RGN9
K00033	6-phosphogluconate dehydrogenase	A0A5N6QWK3
not found		A0A5N6QJP8
not found		A0A5N6RV65
K00030	isocitrate dehydrogenase (NAD+)	A0A5N6RMR4
K26392	stomatin-like protein 2	A0A5N6RIC3
K00432	glutathione peroxidase	A0A5N6R2Z5
not found		A0A5N6QEU2
K02935	large subunit ribosomal protein L7/L12	A0A5N6QVH6
K22418	11beta/17beta-hydroxysteroid dehydrogenase	A0A5N6R106
not found		A0A5N6QU56
not found		A0A5N6RI94
K07953	GTP-binding protein SAR1	A0A5N6RCS5
K03671	thioredoxin	A0A5N6RFT9
K17609	nucleoredoxin	A0A5N6R433
K22390	acid phosphatase type 7	A0A5N6R1N4
K00626	acetyl-CoA C-acetyltransferase	I1UYD7
K03237	translation initiation factor 2 subunit 1	A0A5N6L5Y1
K01802	peptidylprolyl isomerase	Q8L5T1
K00026	malate dehydrogenase	A0A5N6RQK8
K01115	phospholipase D1/2	A0A5N6QDF6
not found		A0A5N6RRN3
K00963	UTP--glucose-1-phosphate uridylyltransferase	A0A5N6QY73
K01209	alpha-L-arabinofuranosidase	A0A5N6RUR7
not found		A0A5N6QMP3
K13195	cold-inducible RNA-binding protein	A0A5N6QNM1
K12667	dolichyl-diphosphooligosaccharide---protein glycosyltransferase subunit 2 (ribophorin II)	A0A5N6R5H9
not found		A0A5N6QNT3
not found		A0A5N6RLY8
K01738	cysteine synthase	A0A5N6QUU1
not found		A0A5N6QFX7
K12881	THO complex subunit 4	A0A5N6QYC8
K12385	Niemann-Pick C1 protein	A0A5N6QP05
K01803	triosephosphate isomerase (TIM)	A0A5N6RD06
K00688	glycogen phosphorylase	A0A5N6QZL6
not found		A0A5N6QZI1
K01231	alpha-mannosidase II	A0A5N6QZ25
K11252	histone H2B	A0A660KRH2
not found		A0A660KPD2
K01726	gamma-carbonic anhydrase	A0A5N6RNE6
not found		A0A5N6QGQ2
not found		A0A5N6R0J4
K12616	enhancer of mRNA-decapping protein 4	A0A5N6RHF9
K09580	protein disulfide-isomerase A1	A0A5N6RMD5
K09496	T-complex protein 1 subunit delta	A0A5N6RR40
K04077	chaperonin GroEL	A0A5N6L4T7
not found		A0A5N6RNF1
K02160	acetyl-CoA carboxylase biotin carboxyl carrier protein	A0A5N6QW99
K01687	dihydroxy-acid dehydratase	A0A5N6RB44
K22683	aspartyl protease family protein	A0A5N6RUD4
K02540	DNA replication licensing factor MCM2	A0A5N6R535
K03676	glutaredoxin 3	A0A5N6RPK6
K00131	glyceraldehyde-3-phosphate dehydrogenase (NADP+)	A0A5N6RUI3
K02889	large subunit ribosomal protein L21e	A0A5N6QZF4
K06630	14-3-3 protein epsilon	A0A5N6R7F6
K02925	large subunit ribosomal protein L3e	A0A5N6QNS4
not found		A0A5N6RSF2
K00053	ketol-acid reductoisomerase	A0A5N6Q9A9
K28475	protein SCAI	A0A5N6QIH3
K03671	thioredoxin	A0A5N6RVW4
K00660	chalcone synthase	A0A5N6QXR9
K09495	T-complex protein 1 subunit gamma	A0A5N6RSS2
K02145	V-type H+-transporting ATPase subunit A	A0A5N6QE15
K08245	phytepsin	A0A5N6RST7
K03695	ATP-dependent Clp protease ATP-binding subunit ClpB	A0A5N6R910
K01648	ATP citrate (pro-S)-lyase	A0A5N6RCY8
K02987	small subunit ribosomal protein S4e	A0A660KSG4
K02894	large subunit ribosomal protein L23e	A0A5N6QVC6
not found		A0A5N6RGN8
not found		A0A5N6QH48
K02132	F-type H+-transporting ATPase subunit alpha	B0FA03
K07897	Ras-related protein Rab-7A	A0A5N6QNP2
K01412	mitochondrial-processing peptidase subunit alpha	A0A5N6QHJ7
K08511	vesicle-associated membrane protein 72	A0A660KN04
K01889	phenylalanyl-tRNA synthetase alpha chain	A0A5N6QMX1
not found		A0A660KRG6
K01414	oligopeptidase A	A0A5N6QUJ3
not found		A0A660KRC9
K18881	D-lactate dehydratase	A0A5N6QYT2
K06990	MEMO1 family protein	A0A5N6R618
not found		A0A5N6R3R0
K01663	imidazole glycerol-phosphate synthase	A0A5N6RV04
not found		A0A5N6RCC6
K00008	L-iditol 2-dehydrogenase	A0A5N6QZS9
K01689	enolase 1/2/3	Q43321
K01412	mitochondrial-processing peptidase subunit alpha	A0A5N6QL06
K03695	ATP-dependent Clp protease ATP-binding subunit ClpB	A0A5N6QW31
K11088	small nuclear ribonucleoprotein D3	A0A5N6RBU5
K02331	DNA polymerase phi	A0A5N6QMB6
not found		A0A5N6QE93
not found		A0A5N6QUU8
K00573	protein-L-isoaspartate(D-aspartate) O-methyltransferase	A0A660KM55
K02868	large subunit ribosomal protein L11e	A0A5N6KZT4
K01627	2-dehydro-3-deoxyphosphooctonate aldolase (KDO 8-P synthase)	A0A5N6RTA6
K13525	transitional endoplasmic reticulum ATPase	A0A660KUZ6
K10355	actin, other eukaryote	A0A5N6QGP1
K13993	HSP20 family protein	A0A5N6QBX1
K09489	heat shock 70kDa protein 4	A0A5N6QE21
K00626	acetyl-CoA C-acetyltransferase	A0A5N6Q7I8
not found		A0A5N6QUD5
not found		A0A660KRR6
not found		A0A5N6RMI8
K01726	gamma-carbonic anhydrase	A0A5N6QNA9
K02917	large subunit ribosomal protein L35Ae	A0A5N6QBV4
K01537	P-type Ca2+ transporter type 2C	A0A5N6R8K6
K08770	ubiquitin C	A0A0F7G6F1
K07304	peptide-methionine (S)-S-oxide reductase	A0A5N6R885
K00225	L-galactono-1,4-lactone dehydrogenase	A0A5N6RIT7
not found		A0A5N6RIW3
K13993	HSP20 family protein	A0A5N6RKX5
K00133	aspartate-semialdehyde dehydrogenase	A0A5N6RDB2
K00162	pyruvate dehydrogenase E1 component subunit beta	A0A5N6R2R2
K02921	large subunit ribosomal protein L37Ae	A0A5N6RFJ4
K00326	cytochrome-b5 reductase	A0A5N6QJL2
K07513	acetyl-CoA acyltransferase 1	A0A5N6RDT5
not found		A0A5N6RKL2
K18674	N-acetylgalactosamine kinase	A0A5N6RFQ6
K04565	superoxide dismutase, Cu-Zn family	A0A0H4CNV4
not found		A0A5N6R9K0
K03626	nascent polypeptide-associated complex subunit alpha	A0A660KPX0
K00847	fructokinase	A0A5N6QWT7
K02731	20S proteasome subunit alpha 4	A0A5N6QVT2
not found		A0A5N6QI93
not found		A0A5N6QXH6
K00088	IMP dehydrogenase	A0A5N6RSY1
K17757	ATP-dependent NAD(P)H-hydrate dehydratase	A0A5N6RDA4
not found		A0A5N6RGR3
not found		A0A5N6R5R7
not found		A0A5N6RS10
not found		A0A660KW57
K03257	translation initiation factor 4A	A0A5N6QH88
K00600	glycine hydroxymethyltransferase	A0A5N6RER9
K10752	histone-binding protein RBBP4	A0A5N6QK01
K00134	glyceraldehyde 3-phosphate dehydrogenase (phosphorylating)	A0A0A7R5G5
K01893	asparaginyl-tRNA synthetase	A0A5N6QJG0
K01897	long-chain-fatty-acid---CoA ligase	A0A5N6R8Z1
K02739	20S proteasome subunit beta 2	A0A5N6QVB1
K17506	protein phosphatase 1L	A0A5N6R7U5
K03036	26S proteasome regulatory subunit N6	A0A5N6RG69
K02873	large subunit ribosomal protein L13e	A0A5N6R7J0
K03178	ubiquitin-activating enzyme E1	A0A660KU15
K20547	basic endochitinase B	A0A5N6REP0
K17081	prohibitin 2	A0A5N6RSV5
K01647	citrate synthase	A0A5N6L5V1
K17732	mitochondrial-processing peptidase subunit beta	A0A5N6QYY9
K12876	RNA-binding protein 8A	A0A660KNC6
K00111	glycerol-3-phosphate dehydrogenase	A0A5N6QCI6
K01259	proline iminopeptidase	A0A5N6QM69
K02993	small subunit ribosomal protein S7e	A0A5N6RKG1

## Sheet: Gene ontology
From	Protein names	Gene Ontology (BP)	Gene Ontology (CC)	Gene Ontology (MF)
A0A5N6RJU5	Tubulin alpha chain	microtubule-processes [GO:0007017]	cytoplasm [GO:0005737]; microtubule [GO:0005874]	GTP binding [GO:0005525]; hydrolase activity [GO:0016787]; structural constituent of cytoskeleton [GO:0005200]
A0A5N6RNH9	Superoxide dismutase [Cu-Zn] (EC 1.15.1.1)	response to oxidative stress [GO:0006979] superoxide metabolic process [GO:0006801] detoxification of ROS [GO:0000305]	cytoplasm [GO:0005737	copper ion binding [GO:0005507]; superoxide dismutase activity [GO:0004784]
A0A5N6QYF9	Ureidoglycolate hydrolase (EC 3.5.1.116)	purine nucleobase metabolic process [GO:0006144]	cytoplasm [GO:0005737	hydrolase activity, acting on carbon-nitrogen (but not peptide) bonds, in linear amidines [GO:0016813]
A0A5N6RI72	Highly similar to LEA5 (A0A7D7KHQ0, Betula platyphylla)	response to abscisic acid [GO:0009737]	cytoplasm [GO:0005737]	molecular chaperone activity [GO:0003754]
A0A5N6RF81	Outer envelope pore protein 16-2, chloroplastic	Transport [GO:0006810] Transmembrane transport [GO:0055085] Amino acid transport [GO:0006865]	chloroplast outer membrane [GO:0009707]	amino acid transmembrane transporter activity [GO:0015171]
A0A5N6QXN0	Leucine-rich repeat-containing domain-containing protein	Defense response [GO:0006952] Signal transduction [GO:0007165]	plasma membrane [GO:0005886]	protein binding [GO:0005515] signal transducer activity [GO:0004871]
A0A660KU21	Carbonic anhydrase (EC 4.2.1.1)	one-carbon metabolic process [GO:0006730]	chloroplast stroma [GO:0009570]	carbonate dehydratase activity [GO:0004089]; zinc ion binding [GO:0008270]
A0A5N6R9K4	Dehydrin	response to cold [GO:0009409]; response to water deprivation [GO:0009414]	cytoplasm [GO:0005737]	molecular chaperone activity [GO:0003754] protein binding [GO:0005515]
A0A5N6KZM5	catalase (EC 1.11.1.6)	hydrogen peroxide catabolic process [GO:0042744]; response to hydrogen peroxide [GO:0042542]	peroxisome [GO:0005777]	catalase activity [GO:0004096]; heme binding [GO:0020037]
A0A5N6QQ59	DM2 domain-containing protein	Defense response [GO:0006952] Innate immune response [GO:0045087] Signal transduction [GO:0007165]	cytoplasm [GO:0005737]	protein binding [GO:0005515] nucleotide binding [GO:0000166]
A0A5N6RJU5	Tubulin alpha chain	microtubule-based process [GO:0007017]	microtubule [GO:0005874]	GTP binding [GO:0005525]; hydrolase activity [GO:0016787]; structural constituent of cytoskeleton [GO:0005200]
A0A5N6RGS8	SMP domain-containing protein	not known	not known	lipid binding [GO:0008289] protein binding [GO:0005515]
A0A660KTM8	Uncharacterized protein	response to stress [GO:0006950]	cytoplasm [GO:0005737]	not known
A0A5N6RSD8	Uncharacterized protein	positive regulation of seed germination [GO:0010030]; response to abscisic acid [GO:0009737]	cytoplasm [GO:0005737]
A0A5N6QSC3	chitinase (EC 3.2.1.14)	cell wall macromolecule catabolic process [GO:0016998]; chitin catabolic process [GO:0006032]; defense response to fungus [GO:0050832]; polysaccharide catabolic process [GO:0000272]	extracellular region [GO:0005576] vacuole [GO:0005773]	chitin binding [GO:0008061]; chitinase activity [GO:0004568]
A0A0H4CPR2	Superoxide dismutase [Cu-Zn] (EC 1.15.1.1)	Superoxide dismutase activity [GO:0004784] Metal ion binding [GO:0046872] Copper ion binding [GO:0005507] Zinc ion binding [GO:0008270] Antioxidant activity [GO:0016209]	cytoplasm [GO:0005737]	copper ion binding [GO:0005507]; superoxide dismutase activity [GO:0004784]
A0A5N6QBT0	Uncharacterized protein	GTP binding [GO:0005525] Nucleotide binding [GO:0000166]	cytoplasm [GO:0005737]	GTP binding [GO:0005525]
A0A5N6RFV7	Uncharacterized protein	not known	chloroplast inner membrane [GO:0009706]; chloroplast thylakoid membrane [GO:0009535]	not known
A0A5N6QGH6	glycerol kinase (EC 2.7.1.30) (ATP:glycerol 3-phosphotransferase)	glycerol catabolic process [GO:0019563]; glycerol-3-phosphate biosynthetic process [GO:0046167]; triglyceride metabolic process [GO:0006641]	mitochondrion [GO:0005739]	glycerol kinase activity [GO:0004370]
A0A5N6R4V0	SHSP domain-containing protein	Response to unfolded protein [GO:0006986] Protein folding [GO:0006457]	cytoplasm [GO:0005737]	molecular chaperone activity [GO:0003754] protein binding [GO:0005515]
A0A5N6RLG3	Cell division cycle protein 48 homolog	autophagosome maturation [GO:0097352]; mitotic spindle disassembly [GO:0051228]; retrograde protein transport, ER to cytosol [GO:0030970]	cytoplasm [GO:0005737]; nucleus [GO:0005634]; VCP-NPL4-UFD1 AAA ATPase complex [GO:0034098]	ATP binding [GO:0005524]; ATP hydrolysis activity [GO:0016887]; polyubiquitin modification-dependent protein binding [GO:0031593]
A0A5N6RFV8	Pyruvate kinase (EC 2.7.1.40)	Glycolytic process [GO:0006096] ATP generation from ADP [GO:0006757] Carbohydrate metabolic process [GO:0005975]	cytoplasm [GO:0005737 nucleus [GO:0005634] endoplasmic reticulum [GO:0005783]	ATP binding [GO:0005524]; kinase activity [GO:0016301]; magnesium ion binding [GO:0000287]; potassium ion binding [GO:0030955]; pyruvate kinase activity [GO:0004743]
A0A5N6RB69	Seed biotin-containing protein SBP65-like	cold acclimation [GO:0009631]	cytoplasm [GO:0005737]	biotin binding [GO:0001981] protein binding [GO:0005515]
A0A5N6QV95	Aromatic amino acid beta-eliminating lyase/threonine aldolase domain-containing protein	glycine biosynthetic process [GO:0006545]; threonine catabolic process [GO:0006567]	cytoplasm [GO:0005737]	L-allo-threonine aldolase activity [GO:0008732]
A0A660KS20	SHSP domain-containing protein	Response to unfolded protein [GO:0006986] Protein folding [GO:0006457]	cytoplasm [GO:0005737]	protein binding [GO:0005515] phosphatase activity [GO:0016791]
A0A5N6RIG7	Probable 6-phosphogluconolactonase (EC 3.1.1.31)	carbohydrate metabolic process [GO:0005975] pentose-phosphate shunt [GO:0006098]	cytoplasm [GO:0005737] chloroplast stroma [GO:0009570]	6-phosphogluconolactonase activity [GO:0017057]
A0A5N6R1T1	Peptidyl-prolyl cis-trans isomerase (PPIase) (EC 5.2.1.8)	protein folding [GO:0006457]	cytoplasm [GO:0005737]	cyclosporin A binding [GO:0016018]; peptidyl-prolyl cis-trans isomerase activity [GO:0003755]
A0A5N6QCX6	Ferredoxin--NADP reductase, chloroplastic (FNR) (EC 1.18.1.2)	Photosynthetic electron transport chain[GO:0009767] NADP biosynthetic process, GO:0006739 NADPH regeneration [GO:0019674], Carbon fixation,[GO:0015977]	chloroplast [GO:0009507]	ferredoxin-NADP+ reductase activity [GO:0004324]
A0A5N6QF65	Cupin type-1 domain-containing protein	seed development [GO:0048316]	vacuole [GO:0005773], protein storage vacuole [GO:0034774]	nutrient reservoir activity [GO:0045735]
A0A5N6R5P5	6-phosphogluconate dehydrogenase, decarboxylating (EC 1.1.1.44)	D-gluconate metabolic process [GO:0019521]; pentose-phosphate shunt [GO:0006098]	cytoplasm [GO:0005737], Chloroplast stroma [GO:0009570]	NADP binding [GO:0050661]; phosphogluconate dehydrogenase (decarboxylating) activity [GO:0004616]
A0A660KQX3	L-ascorbate oxidase (EC 1.10.3.3)	Oxidation-reduction process [GO:0055114] Response to oxidative stress [GO:0006979] Cellular oxidant detoxification [GO:0098869] Regulation of ROS metabolic process [GO:2000377] Response to stress [GO:0006950]	extracellular region [GO:0005576]; plasmodesma [GO:0009506]	copper ion binding [GO:0005507]; oxidoreductase activity [GO:0016491]
A0A096XCA4	glutathione transferase (EC 2.5.1.18)	Glutathione metabolic process [GO:0006749] Cellular response to toxic substance [GO:0097237] Response to oxidative stress [GO:0006979]	cytoplasm [GO:0005737]	glutathione transferase activity [GO:0004364]
A0A5N6RU86	Glutamine synthetase (EC 6.3.1.2)	glutamine biosynthetic process [GO:0006542]	cytoplasm [GO:0005737]	ATP binding [GO:0005524]; glutamine synthetase activity [GO:0004356]
A0A5N6QAD0	(S)-2-hydroxy-acid oxidase (EC 1.1.3.15)	oxidative photosynthetic carbon pathway [GO:0009854]; response to other organism [GO:0051707]	peroxisome [GO:0005777]	(S)-2-hydroxy-acid oxidase activity [GO:0003973]; FMN binding [GO:0010181]
A0A5N6RJS6	glucan endo-1,3-beta-D-glucosidase (EC 3.2.1.39) ((1->3)-beta-glucan endohydrolase) (Beta-1,3-endoglucanase)	carbohydrate metabolic process [GO:0005975]	cytoplasm [GO:0005737]	glucan endo-1,3-beta-D-glucosidase activity [GO:0042973]
A0A3G4R7G0	Ribulose bisphosphate carboxylase large chain (RuBisCO large subunit) (EC 4.1.1.39)	photorespiration [GO:0009853]; reductive pentose-phosphate cycle [GO:0019253]	chloroplast [GO:0009507]	magnesium ion binding [GO:0000287]; monooxygenase activity [GO:0004497]; ribulose-bisphosphate carboxylase activity [GO:0016984]
A0A5N6RI72	Uncharacterized protein	response to abscisic acid [GO:0009737]	cytoplasm [GO:0005737]
A0A5N6RNW4	malate dehydrogenase (EC 1.1.1.37)	malate metabolic process [GO:0006108]; tricarboxylic acid cycle [GO:0006099]	mitochondrion [GO:0005739]	L-malate dehydrogenase (NAD+) activity [GO:0030060]
A0A5N6RH49	glucan endo-1,3-beta-D-glucosidase (EC 3.2.1.39) ((1->3)-beta-glucan endohydrolase) (Beta-1,3-endoglucanase)	carbohydrate metabolic process [GO:0005975]	extracellular region [GO:0005576] vacuole [GO:0005773]	glucan endo-1,3-beta-D-glucosidase activity [GO:0042973]
A0A5N6L3F8	Ketol-acid reductoisomerase (EC 1.1.1.86) (Acetohydroxy-acid reductoisomerase) (Alpha-keto-beta-hydroxylacyl reductoisomerase)	isoleucine biosynthetic process [GO:0009097]; L-valine biosynthetic process [GO:0009099]	chloroplast [GO:0009507]; mitochondrion [GO:0005739]	ketol-acid reductoisomerase activity [GO:0004455]; metal ion binding [GO:0046872]
A0A5N6RS08	Aldose 1-epimerase (EC 5.1.3.3)	galactose catabolic process via UDP-galactose, Leloir pathway [GO:0033499]; glucose metabolic process [GO:0006006]	cytoplasm [GO:0005737] chloroplast [GO:0009507]	aldose 1-epimerase activity [GO:0004034]; carbohydrate binding [GO:0030246]
A0A5N6RGK7	Uncharacterized protein	not known	cytoplasm [GO:0005737]
A0A5N6RJA4	Leucine-rich repeat-containing protein	Protein binding [GO:0005515]	cytoplasm [GO:0005737]	protein binding [GO:0005515] signal transducer activity [GO:0004871]
A0A5N6QEG1	Ferritin (EC 1.16.3.1)	intracellular iron ion homeostasis [GO:0006879]; iron ion transport [GO:0006826]	cytoplasm [GO:0005737]	ferric iron binding [GO:0008199]; ferrous iron binding [GO:0008198]; ferroxidase activity [GO:0004322]
A0A5N6R082	Methanethiol oxidase	Methanethiol catabolic process [GO:0019556] Sulfur compound metabolic process [GO:0006790]Response to oxidative stress [GO:0006979]	cytoplasm [GO:0005737] mitochondrion [GO:0005739]	selenium binding [GO:0008430]
A0A5N6RMP2	Dihydrolipoamide acetyltransferase component of pyruvate dehydrogenase complex (EC 2.3.1.-)	pyruvate decarboxylation to acetyl-CoA [GO:0006086]	chloroplast envelope [GO:0009941]; chloroplast thylakoid [GO:0009534]; pyruvate dehydrogenase complex [GO:0045254]	dihydrolipoyllysine-residue acetyltransferase activity [GO:0004742]
A0A5N6R268	Acyl-[acyl-carrier-protein] desaturase (EC 1.14.19.-)	defense response [GO:0006952]; fatty acid biosynthetic process [GO:0006633]	chloroplast stroma [GO:0009570]	metal ion binding [GO:0046872]; stearoyl-[ACP] desaturase activity [GO:0045300]; stearoyl-CoA 9-desaturase activity [GO:0004768]
A0A5N6QNH4	Peroxidase (EC 1.11.1.7)	hydrogen peroxide catabolic process [GO:0042744]; response to oxidative stress [GO:0006979]	extracellular region [GO:0005576]	heme binding [GO:0020037]; lactoperoxidase activity [GO:0140825]; metal ion binding [GO:0046872]
A0A5N6QX63	Phosphoserine aminotransferase (EC 2.6.1.52)	L-serine biosynthetic process [GO:0006564]	chloroplast stroma [GO:0009570]	O-phospho-L-serine:2-oxoglutarate aminotransferase activity [GO:0004648]; pyridoxal phosphate binding [GO:0030170]
A0A5N6RNN5	CN hydrolase domain-containing protein	asparagine metabolic process [GO:0006528]; glutamine metabolic process [GO:0006541]; oxaloacetate metabolic process [GO:0006107]	mitochondrion [GO:0005739]	omega-amidase activity [GO:0050152]
A0A5N6RH98	Fructose-bisphosphate aldolase (EC 4.1.2.13)	glycolytic process [GO:0006096]	cytosol [GO:0005737] chloroplast [GO:0009507]	fructose-bisphosphate aldolase activity [GO:0004332]
A0A5N6QKI9	Small ribosomal subunit protein uS2	ribosomal small subunit assembly [GO:0000028]; translation [GO:0006412]	cytoplasm ic small ribosomal subunit [GO:0022627]	structural constituent of ribosome [GO:0003735]
A0A660KP05	Citrate synthase	carbohydrate metabolic process [GO:0005975]; citrate metabolic process [GO:0006101]; tricarboxylic acid cycle [GO:0006099]	mitochondrial matrix [GO:0005759]	citrate (Si)-synthase activity [GO:0004108]
A0A5N6RL28	glucan endo-1,3-beta-D-glucosidase (EC 3.2.1.39) ((1->3)-beta-glucan endohydrolase) (Beta-1,3-endoglucanase)	carbohydrate metabolic process [GO:0005975]	membrane [GO:0016020]	glucan endo-1,3-beta-D-glucosidase activity [GO:0042973]
A0A5N6Q7X4	Pyrophosphate--fructose 6-phosphate 1-phosphotransferase subunit beta (PFP) (EC 2.7.1.90) (6-phosphofructokinase, pyrophosphate dependent) (PPi-PFK) (Pyrophosphate-dependent 6-phosphofructose-1-kinase)	fructose 6-phosphate metabolic process [GO:0006002]; photosynthesis [GO:0015979]; response to glucose [GO:0009749]	cytoplasm [GO:0005737]	6-phosphofructokinase activity [GO:0003872]; ATP binding [GO:0005524]; diphosphate-fructose-6-phosphate 1-phosphotransferase activity [GO:0047334]; metal ion binding [GO:0046872]
A0A5N6QHC3	Glutaredoxin-dependent peroxiredoxin (EC 1.11.1.25)	cell redox homeostasis [GO:0045454]; cellular response to oxidative stress [GO:0034599]; hydrogen peroxide catabolic process [GO:0042744]	cytoplasm [GO:0005737]	thioredoxin peroxidase activity [GO:0008379]
A0A660KUH7	Osmotin-like protein	Defense response to fungus [GO:0050832] Response to stress [GO:0006950] Response to external stimulus [GO:0009605] Response to biotic stimulus [GO:0009607]	extracellular region [GO:0005576] vacuole [GO:0005773]	antifungal activity [GO:0050832] protein binding [GO:0005515]
A0A5N6QS75	NAD-dependent epimerase/dehydratase -containing protein	Monosaccharide metabolic process [GO:0005996]	cytoplasm [GO:0005737] chloroplast [GO:0009507] mitochondrion [GO:0005739]	GDP-mannose 3,5-epimerase activity [GO:0047918]; NAD binding [GO:0051287]
A0A5N6RLD2	Glucose-6-phosphate isomerase (EC 5.3.1.9)	gluconeogenesis [GO:0006094]; glucose 6-phosphate metabolic process [GO:0051156]; glycolytic process [GO:0006096]	cytoplasm [GO:0005737] chloroplast [GO:0009507]	carbohydrate derivative binding [GO:0097367]; glucose-6-phosphate isomerase activity [GO:0004347]; monosaccharide binding [GO:0048029]
A0A5N6QGJ5	3-isopropylmalate dehydrogenase (EC 1.1.1.85)	L-leucine biosynthetic process [GO:0009098]	cytoplasm [GO:0005737] mitochondrion [GO:0005739] chloroplast [GO:0009507]	3-isopropylmalate dehydrogenase activity [GO:0003862]; magnesium ion binding [GO:0000287]; NAD binding [GO:0051287]
A0A660KU47	Malonyl-CoA:ACP transacylase (MAT) domain-containing protein	Fatty acid biosynthetic process [GO:0006633] Lipid metabolic process [GO:0006629] Acyl carrier protein metabolic process [GO:0006636]	chloroplast [GO:0009507] plastid [GO:0009536]	[acyl-carrier-protein] S-malonyltransferase activity [GO:0004314]; hydrolase activity [GO:0016787]
A0A5N6R843	EF-hand domain-containing protein	Calcium binding [GO:000550], metal ion binding [GO:0046872]	myosin II complex [GO:0016460]	calcium ion binding [GO:0005509]
A0A5N6RAS6	Aconitase/3-isopropylmalate dehydratase domain-containing protein	L-leucine biosynthetic process [GO:0009098]	mitochondrion [GO:0005739] cytoplasm [GO:0005737] chloroplast [GO:0009507]	3-isopropylmalate dehydratase activity [GO:0003861]; 4 iron, 4 sulfur cluster binding [GO:0051539]; metal ion binding [GO:0046872]
A0A5N6R278	Granule-bound starch synthase 1, chloroplastic/amyloplastic (Granule-bound starch synthase I)	starch biosynthetic process [GO:0019252]	chloroplast [GO:0009507] plastid [GO:0009536]	alpha-1,4-glucan glucosyltransferase (UDP-glucose donor) activity [GO:0004373]
A0A5N6RJF9	Pyruvate kinase (EC 2.7.1.40)	Glycolytic process [GO:0006096] Gluconeogenesis [GO:0006094] Carbohydrate metabolic process [GO:0005975] Cellular metabolic process [GO:0044237]	cytoplasm [GO:0005737] chloroplast stroma [GO:0009570]	ATP binding [GO:0005524]; kinase activity [GO:0016301]; magnesium ion binding [GO:0000287]; potassium ion binding [GO:0030955]; pyruvate kinase activity [GO:0004743]
A0A5N6QFW2	transketolase (EC 2.2.1.1)	pentose-phosphate shunt [GO:0006098]	cytoplasm [GO:0005737]	transketolase activity [GO:0004802]
A0A5N6QBM1	Subtilisin-like protease fibronectin type-III domain-containing protein	proteolysis [GO:0006508]	extracellular region [GO:0005576]	serine-type endopeptidase activity [GO:0004252]
A0A5N6RFG3	Peroxiredoxin (EC 1.11.1.24)	cell redox homeostasis [GO:0045454]	cytoplasm [GO:0005737]; mitochondrion [GO:0005739]	thioredoxin-dependent peroxiredoxin activity [GO:0140824]
A0A5N6QIY8	Aldehyde dehydrogenase family 7 member A1 (EC 1.2.1.3)	Aldehyde metabolic process [GO:0006080] Oxidation-reduction process [GO:0055114] Response to oxidative stress [GO:0006979] Detoxification [GO:0098754]	cytoplasm [GO:0005737] mitochondrion [GO:0005739] chloroplast [GO:0009507]	aldehyde dehydrogenase (NAD+) activity [GO:0004029]
A0A5N6QLI6	D-3-phosphoglycerate dehydrogenase (EC 1.1.1.95)	L-serine biosynthetic process [GO:0006564]	chloroplast stroma [GO:0009570]	NAD binding [GO:0051287]; phosphoglycerate dehydrogenase activity [GO:0004617]
A0A5N6QCJ3	Ornithine aminotransferase (EC 2.6.1.13)	arginine catabolic process to glutamate [GO:0019544]; arginine catabolic process to proline via ornithine [GO:0010121]; L-proline biosynthetic process [GO:0055129]	cytoplasm [GO:0005737]	identical protein binding [GO:0042802]; ornithine aminotransferase activity [GO:0004587]; pyridoxal phosphate binding [GO:0030170]
A0A0F7CS07	Heat shock cognate 70 kDa-like protein	Response to heat [GO:0009408] Protein folding [GO:0006457] Cellular response to stress [GO:0033554] Chaperone-mediated protein folding [GO:0061077]	cytoplasm [GO:0005737]	ATP binding [GO:0005524]; ATP-dependent protein folding chaperone [GO:0140662]
A0A5N6RSR4	Bulb-type lectin domain-containing protein	Carbohydrate metabolic process [GO:0005975] Defense response [GO:0006952] Response to biotic stimulus [GO:0009607]	plant-type cell wall [GO:0009505]
A0A5N6RM14	NADP-dependent oxidoreductase domain-containing protein	oxidation-reduction process [GO:0055114] metabolic process [GO:0008152]	membrane [GO:0016020]	oxidoreductase activity [GO:0016491]
A0A5N6QCG4	Uncharacterized protein	not known
A0A5N6RL69	EGF-like domain-containing protein	protein transport [GO:0015031]	clathrin-coated vesicle membrane [GO:0030665]; Golgi membrane [GO:0000139]	calcium ion binding [GO:0005509]
A0A5N6RIF6	acetyl-CoA carboxytransferase (EC 2.1.3.15)	fatty acid biosynthetic process [GO:0006633]; malonyl-CoA biosynthetic process [GO:2001295]	acetyl-CoA carboxylase complex [GO:0009317]	acetyl-CoA carboxylase activity [GO:0003989]; ATP binding [GO:0005524]; carboxyl- or carbamoyltransferase activity [GO:0016743]
A0A5N6RME5	UTP-monosaccharide-1-phosphate uridylyltransferase (EC 2.7.7.64)	UDP-N-acetylglucosamine biosynthetic process [GO:0006048]	cytoplasm [GO:0005737] plastid [GO:0009536]	UDP-N-acetylglucosamine diphosphorylase activity [GO:0003977]
A0A5N6QJM0	NADP-dependent malic enzyme (EC 1.1.1.40)	malate metabolic process [GO:0006108]	chloroplast [GO:0009507]	malate dehydrogenase (decarboxylating) (NADP+) activity [GO:0004473]; metal ion binding [GO:0046872]; NAD binding [GO:0051287]
A0A5N6QHG2	Cupin type-1 domain-containing protein	seed development [GO:0048316] response to stress [GO:0006950]	vacuole [GO:0005773], protein storage vacuole [GO:0034774]	nutrient reservoir activity [GO:0045735]
A0A5N6RRW0	Clp R domain-containing protein	cellular response to heat [GO:0034605]	chloroplast [GO:0009507]	ATP binding [GO:0005524]; ATP hydrolysis activity [GO:0016887]
A0A5N6QJ03	Annexin	response to cold [GO:0009409]; response to heat [GO:0009408]; response to salt stress [GO:0009651]; response to water deprivation [GO:0009414]	cytoplasm [GO:0005737]; plasma membrane [GO:0005886]	calcium ion binding [GO:0005509]; calcium-dependent phospholipid binding [GO:0005544]; phosphatidylserine binding [GO:0001786]
A0A5N6RRA8	aldehyde dehydrogenase (NAD(+)) (EC 1.2.1.3)	Aldehyde metabolic process [GO:0006080] Oxidation-reduction process [GO:0055114] Response to oxidative stress [GO:0006979]	cytoplasm [GO:0005737]	oxidoreductase activity, acting on the aldehyde or oxo group of donors, NAD or NADP as acceptor [GO:0016620]
A0A5N6R6Y2	CRAL-TRIO domain-containing protein	cell division [GO:0051301]	cytoplasm [GO:0005737]; membrane [GO:0016020]	lipid binding [GO:0008289]
A0A5N6RA39	Isocitrate lyase	glyoxylate cycle [GO:0006097]; tricarboxylic acid cycle [GO:0006099]	glyoxysome [GO:0009514]	isocitrate lyase activity [GO:0004451]; metal ion binding [GO:0046872]
A0A5N6RS77	Phosphoglycerate kinase (EC 2.7.2.3)	gluconeogenesis [GO:0006094]; glycolytic process [GO:0006096]	cytoplasm [GO:0005737]	ADP binding [GO:0043531]; ATP binding [GO:0005524]; phosphoglycerate kinase activity [GO:0004618]
A0A5N6RUF1	Biotin carboxylase (EC 6.3.4.14) (Acetyl-coenzyme A carboxylase biotin carboxylase subunit A)	fatty acid biosynthetic process [GO:0006633]; malonyl-CoA biosynthetic process [GO:2001295]	cytoplasm [GO:0005737]	acetyl-CoA carboxylase activity [GO:0003989]; ATP binding [GO:0005524]; biotin carboxylase activity [GO:0004075]; metal ion binding [GO:0046872]
A0A5N6QYT5	Cupin type-1 domain-containing protein	Carbohydrate metabolic process [GO:0005975] Oxidation-reduction process [GO:0055114]	vacuole [GO:0005773], protein storage vacuole [GO:0034774]	nutrient reservoir activity [GO:0045735]
A0A5N6RAW9	Glucose-6-phosphate isomerase (EC 5.3.1.9)	gluconeogenesis [GO:0006094]; glycolytic process [GO:0006096]	cytosol [GO:0005737] chloroplast [GO:0009507]	carbohydrate derivative binding [GO:0097367]; glucose-6-phosphate isomerase activity [GO:0004347]
A0A5N6QHD9	Uncharacterized protein	fatty acid beta-oxidation [GO:0006635]	peroxisome [GO:0005777]	3-hydroxyacyl-CoA dehydrogenase activity [GO:0003857]; 3-hydroxybutyryl-CoA epimerase activity [GO:0008692]; delta(3)-delta(2)-enoyl-CoA isomerase activity [GO:0004165]; enoyl-CoA hydratase activity [GO:0004300]; NAD+ binding [GO:0070403]
A0A5N6REK9	phosphoglucomutase (alpha-D-glucose-1,6-bisphosphate-dependent) (EC 5.4.2.2) (Glucose phosphomutase)	glucose metabolic process [GO:0006006]	cytoplasm [GO:0005737]	magnesium ion binding [GO:0000287]; phosphoglucomutase activity [GO:0004614]
A0A5N6RFN4	2-isopropylmalate synthase (EC 2.3.3.13)	L-leucine biosynthetic process [GO:0009098]	chloroplast [GO:0009507]	2-isopropylmalate synthase activity [GO:0003852]; metal ion binding [GO:0046872]
A0A5N6RPZ2	Ribonuclease	mRNA catabolic process [GO:0006402]; regulatory ncRNA-mediated gene silencing [GO:0031047]	cytoplasm [GO:0005737]; nucleus [GO:0005634]; RNAi effector complex [GO:0031332]	nuclease activity [GO:0004518]; RNA binding [GO:0003723]
A0A5N6RAN6	Uncharacterized protein	not known	cytoplasm [GO:0005737]	ATP binding [GO:0005524]; ATP-dependent protein folding chaperone [GO:0140662]; unfolded protein binding [GO:0051082]
A0A5N6QJG3	Pyruvate dehydrogenase E1 component subunit alpha (EC 1.2.4.1)	pyruvate decarboxylation to acetyl-CoA [GO:0006086]	intracellular membrane-bounded organelle [GO:0043231]	pyruvate dehydrogenase (acetyl-transferring) activity [GO:0004739]
A0A5N6L1Z5	Tripeptidyl-peptidase 2 (EC 3.4.14.10) (Tripeptidyl-peptidase II)	proteolysis [GO:0006508]	cytoplasm [GO:0005737]	aminopeptidase activity [GO:0004177]; serine-type endopeptidase activity [GO:0004252]; tripeptidyl-peptidase activity [GO:0008240]
A0A5N6RJD0	Large ribosomal subunit protein uL4 C-terminal domain-containing protein	translation [GO:0006412]	ribonucleoprotein complex [GO:1990904]; ribosome [GO:0005840]	structural constituent of ribosome [GO:0003735]
A0A5N6QEA5	Histone H4	Chromatin organization [GO:0006325] DNA packaging [GO:0006323]	nucleosome [GO:0000786]; nucleus [GO:0005634]	DNA binding [GO:0003677]; protein heterodimerization activity [GO:0046982]; structural constituent of chromatin [GO:0030527]
A0A5N6QYZ8	Uncharacterized protein	response to stress [GO:0006950]	not known	not known
A0A5N6QZE3	UDP-arabinopyranose mutase (EC 5.4.99.30)	cell wall organization [GO:0071555]; plant-type cell wall organization or biogenesis [GO:0071669]; UDP-L-arabinose metabolic process [GO:0033356]	cytoplasm [GO:0005737]; Golgi apparatus [GO:0005794]; plant-type cell wall [GO:0009505]	UDP-arabinopyranose mutase activity [GO:0052691]
A0A5N6RED8	Uncharacterized protein	negative regulation of translation [GO:0017148]; translation [GO:0006412]	cytoplasm ic large ribosomal subunit [GO:0022625]	mRNA binding [GO:0003729]; structural constituent of ribosome [GO:0003735]
A0A5N6R8J6	Endoplasmin homolog (Glucose-regulated protein 94 homolog)	Protein folding [GO:0006457] Response to heat [GO:0009408] Response to stress [GO:0006950]	endoplasmic reticulum [GO:0005783]	ATP binding [GO:0005524]; ATP hydrolysis activity [GO:0016887]; ATP-dependent protein folding chaperone [GO:0140662]; unfolded protein binding [GO:0051082]
A0A660KSE2	Malate dehydrogenase (EC 1.1.1.37)	malate metabolic process [GO:0006108]; tricarboxylic acid cycle [GO:0006099]	cytoplasm [GO:0005737] mitochondrion [GO:0005739] chloroplast [GO:0009507]	L-malate dehydrogenase (NAD+) activity [GO:0030060]
A0A5N6QGB6	Uncharacterized protein	not known	cytoplasm [GO:0005737]	dipeptidyl-peptidase activity [GO:0008239]; metal ion binding [GO:0046872]
A0A660KRQ0	Aminomethyltransferase folate-binding domain-containing protein	iron-sulfur cluster assembly [GO:0016226]	mitochondrial matrix [GO:0005759]	tetrahydrofolate binding [GO:0033605] transferase activity [GO:0016740]
A0A5N6QRL9	Sucrose synthase (EC 2.4.1.13)	sucrose metabolic process [GO:0005985]	cytoplasm [GO:0005737]	sucrose synthase activity [GO:0016157]
A0A5N6R903	Pyrophosphate--fructose 6-phosphate 1-phosphotransferase subunit alpha (PFP) (6-phosphofructokinase, pyrophosphate dependent) (PPi-PFK) (Pyrophosphate-dependent 6-phosphofructose-1-kinase)	photosynthesis [GO:0015979]; response to glucose [GO:0009749]	cytoplasm [GO:0005737]	6-phosphofructokinase activity [GO:0003872]; ATP binding [GO:0005524]; diphosphate-fructose-6-phosphate 1-phosphotransferase activity [GO:0047334]; metal ion binding [GO:0046872]
A0A5N6QCY8	3-oxoacyl-[acyl-carrier-protein] synthase	fatty acid biosynthetic process [GO:0006633]	mitochondrion [GO:0005739]	3-oxoacyl-[acyl-carrier-protein] synthase activity [GO:0004315]
A0A5N6L019	phosphoenolpyruvate carboxylase (EC 4.1.1.31)	carbon fixation [GO:0015977]; leaf development [GO:0048366]; tricarboxylic acid cycle [GO:0006099]	apoplast [GO:0048046]; chloroplast [GO:0009507]; cytoplasm [GO:0005737]	phosphoenolpyruvate carboxylase activity [GO:0008964]
A0A5N6QQD6	Proteasome subunit alpha type	ubiquitin-dependent protein catabolic process [GO:0006511]	cytoplasm [GO:0005737]; nucleus [GO:0005634]; proteasome core complex, alpha-subunit complex [GO:0019773]	ubiquitin-protein transferase activity [GO:0004842] protein binding [GO:0005515]
A0A5N6QV28	RRM domain-containing protein	chloroplast rRNA processing [GO:1901259]; mRNA processing [GO:0006397]	chloroplast thylakoid membrane [GO:0009535]; ribonucleoprotein complex [GO:1990904]	mRNA binding [GO:0003729]
A0A5N6RTH4	phosphoenolpyruvate carboxylase (EC 4.1.1.31)	carbon fixation [GO:0015977]; leaf development [GO:0048366]; tricarboxylic acid cycle [GO:0006099]	apoplast [GO:0048046]; chloroplast [GO:0009507]; cytoplasm [GO:0005737]	phosphoenolpyruvate carboxylase activity [GO:0008964]
A0A660KTB0	VOC domain-containing protein	Small molecule metabolic process [GO:0044281] Oxidation-reduction process [GO:0055114] Detoxification [GO:0098754]	cytoplasm [GO:0005737] chloroplast [GO:0009507] mitochondrion [GO:0005739]	catalytic activity [GO:0003824] metal ion binding [GO:0046872]
A0A5N6RS22	Aldehyde dehydrogenase domain-containing protein	aldehyde dehydrogenase metabolism [GO:0004029]	mitochondrion [GO:0005739]	1-pyrroline-5-carboxylate dehydrogenase activity [GO:0003842]; aldehyde dehydrogenase (NAD+) activity [GO:0004029]
A0A5N6QFC5	Transketolase N-terminal domain-containing protein	pentose-phosphate shunt [GO:0006098]	cytoplasm [GO:0005737]	metal ion binding [GO:0046872]; transketolase activity [GO:0004802]
A0A5N6RWD7	aconitate hydratase (EC 4.2.1.3) (Citrate hydro-lyase)	oxoacid metabolic process [GO:0043436]	respiratory chain complex I [GO:0045271]	hydro-lyase activity [GO:0016836]; iron-sulfur cluster binding [GO:0051536]; metal ion binding [GO:0046872]
A0A5N6QDQ6	Clathrin heavy chain	intracellular protein transport [GO:0006886]; receptor-mediated endocytosis [GO:0006898]	chloroplast [GO:0009507]; clathrin coat of coated pit [GO:0030132]; clathrin coat of trans-Golgi network vesicle [GO:0030130]; clathrin complex [GO:0071439]; plasmodesma [GO:0009506]	clathrin light chain binding [GO:0032051]; structural molecule activity [GO:0005198]
A0A4D6C6I6	26.5 kDa heat shock protein	response to heat [GO:0009408]	chloroplast [GO:0009507]	molecular chaperone activity [GO:0003754]
A0A4D6C6H3	16.9 kDa heat shock protein	response to heat [GO:0009408]	cytoplasm [GO:0005737]	molecular chaperone activity [GO:0003754]
A0A5N6RG61	Hyaluronan/mRNA-binding protein domain-containing protein	not known	cytoplasm [GO:0005737]
A0A5N6RGH9	Aminotransferase class I/classII large domain-containing protein	biosynthetic process [GO:0009058]	cytoplasm [GO:0005737]	kynurenine-oxoglutarate transaminase activity [GO:0016212]; pyridoxal phosphate binding [GO:0030170]
A0A5N6RJW7	5-methyltetrahydropteroyltriglutamate--homocysteine S-methyltransferase (EC 2.1.1.14)	methionine biosynthetic process [GO:0009086]; methylation [GO:0032259]	cytoplasm [GO:0005737] chloroplast [GO:0009507]	5-methyltetrahydropteroyltriglutamate-homocysteine S-methyltransferase activity [GO:0003871]; zinc ion binding [GO:0008270]
A0A5N6RBG9	Carboxypeptidase (EC 3.4.16.-)	proteolysis [GO:0006508]	extracellular region [GO:0005576]	serine-type carboxypeptidase activity [GO:0004185]
A0A5N6RGH6	Glutathione peroxidase	response to oxidative stress [GO:0006979]	cytoplasm [GO:0005737]; membrane [GO:0016020]	peroxidase activity [GO:0004601]
A0A5N6RD19	dihydrolipoyl dehydrogenase (EC 1.8.1.4)	2-oxoglutarate metabolic process [GO:0006103]	mitochondrion [GO:0005739]; oxoglutarate dehydrogenase complex [GO:0045252]	dihydrolipoyl dehydrogenase (NADH) activity [GO:0004148]; flavin adenine dinucleotide binding [GO:0050660]
A0A5N6QZH3	DUF1264 domain-containing protein	Protein metabolic process [GO:0019538]	chloroplast [GO:0009507] plastid [GO:0009536]
A0A5N6L131	Cupin type-1 domain-containing protein	Carbohydrate metabolic process [GO:0005975] Oxidation-reduction process [GO:0055114]	vacuole [GO:0005773], protein storage vacuole [GO:0034774]	nutrient reservoir activity [GO:0045735]
A0A5N6L4A6	Uncharacterized protein	not known	not known	ATP binding [GO:0005524]; ATP hydrolysis activity [GO:0016887]; ATP-dependent protein folding chaperone [GO:0140662]; unfolded protein binding [GO:0051082]
A0A5N6QU99	UspA domain-containing protein	response to stress [GO:0006950] Response to oxidative stress [GO:0006979] Cellular response to DNA damage stimulus [GO:0006974]	cytoplasm [GO:0005737]
A0A5N6QFB1	Beta-hexosaminidase (EC 3.2.1.52)	carbohydrate metabolic process [GO:0005975]; glycosaminoglycan metabolic process [GO:0030203]	membrane [GO:0016020]	beta-N-acetylhexosaminidase activity [GO:0004563]
A0A5N6QGI0	DUF985 domain-containing protein	Protein metabolic process [GO:0019538]
A0A5N6R4G1	Glutathione peroxidase	response to oxidative stress [GO:0006979]	membrane [GO:0016020]	peroxidase activity [GO:0004601]
A0A5N6R5D6	Uncharacterized protein	carbohydrate metabolic process [GO:0005975]; pentose-phosphate shunt [GO:0006098]	cytoplasm [GO:0005737]	transaldolase activity [GO:0004801]
A0A5N6RS50	Plasma membrane ATPase (EC 7.1.2.1)	proton export across plasma membrane [GO:0120029]	plasma membrane [GO:0005886]	ATP binding [GO:0005524]; ATP hydrolysis activity [GO:0016887]; P-type proton-exporting transporter activity [GO:0008553]
A0A0A7R5B8	Ribosomal protein L3	translation [GO:0006412]	cytoplasm ic large ribosomal subunit [GO:0022625]	RNA binding [GO:0003723]; structural constituent of ribosome [GO:0003735]
A0A5N6RJ02	Non-specific lipid-transfer protein	lipid transport [GO:0006869]		lipid binding [GO:0008289]
A0A5N6QGG8	20 kDa chaperonin, chloroplastic (Chaperonin 10) (Protein Cpn21)	chaperone cofactor-dependent protein refolding [GO:0051085]	chloroplast [GO:0009507]; mitochondrion [GO:0005739]	ATP binding [GO:0005524]; protein folding chaperone [GO:0044183]; protein-folding chaperone binding [GO:0051087]; transition metal ion binding [GO:0046914]; unfolded protein binding [GO:0051082]
A0A5N6RPW5	Clp R domain-containing protein	Protein folding [GO:0006457] Protein metabolic process [GO:0019538] Response to stress [GO:0006950]	cytoplasm [GO:0005737]	ATP binding [GO:0005524]; ATP hydrolysis activity [GO:0016887]
A0A5N6QK99	Formamidase	Formamide metabolic process [GO:0019651] Nitrogen compound metabolic process [GO:0006807]Amide metabolic process [GO:0016071]	cytoplasm [GO:0005737]	hydrolase activity, acting on carbon-nitrogen (but not peptide) bonds, in linear amides [GO:0016811]
A0A660KU26	NAD-dependent epimerase/dehydratase domain-containing protein	steroid biosynthetic process [GO:0006694]		oxidoreductase activity, acting on the CH-OH group of donors, NAD or NADP as acceptor [GO:0016616]
A0A5N6RVY8	Uncharacterized protein	not known	not known
A0A5N6Q9I4	Cystatin domain-containing protein	Proteolysis [GO:0006508] Cysteine-type endopeptidase activity [GO:0010466] Defense response [GO:0006952]	cytoplasm [GO:0005737] chloroplast [GO:0009507] mitochondrion [GO:0005739]	cysteine-type endopeptidase inhibitor activity [GO:0004869]
A0A5N6QYE9	Cytochrome b5 heme-binding domain-containing protein	Electron transport [GO:0006118] Oxidation-reduction process [GO:0055114] Lipid metabolic process [GO:0006629]	endoplasmic reticulum [GO:0005783]; membrane [GO:0016020]	steroid binding [GO:0005496]
A0A5N6RAJ5	Dienelactone hydrolase domain-containing protein	Carboxylic ester metabolic process [GO:0052689] Small molecule metabolic process [GO:0044281] Xenobiotic metabolic process [GO:0006805]	cytoplasm [GO:0005737] chloroplast [GO:0009507]	hydrolase activity [GO:0016787]
A0A660KUD0	Translation elongation factor EF1B beta/delta	Translation elongation [GO:0006414] Protein metabolic process [GO:0019538] Regulation of translation [GO:0006415]	cytoplasm [GO:0005737]; eukaryotic translation elongation factor 1 complex [GO:0005853]	guanyl-nucleotide exchange factor activity [GO:0005085]; translation elongation factor activity [GO:0003746]
A0A5N6RJZ5	Fructose-bisphosphate aldolase (EC 4.1.2.13)	glycolytic process [GO:0006096]		fructose-bisphosphate aldolase activity [GO:0004332]
A0A5N6L605	Thaumatin-like protein	Defense response [GO:0006952] Response to biotic stimulus [GO:0009607] Response to stress [GO:0006950]	extracellular region [GO:0005576] vacuole [GO:0005773]
A0A5N6QVE9	Formate dehydrogenase, mitochondrial (FDH) (EC 1.17.1.9) (NAD-dependent formate dehydrogenase)	formate catabolic process [GO:0042183]	chloroplast [GO:0009507]; mitochondrion [GO:0005739]	formate dehydrogenase (NAD+) activity [GO:0008863]; NAD binding [GO:0051287]; oxidoreductase activity, acting on the CH-OH group of donors, NAD or NADP as acceptor [GO:0016616]
A0A5N6KZD0	Uncharacterized protein	not known	membrane [GO:0016020]
A0A5N6RR30	Prolyl endopeptidase (EC 3.4.21.-)	proteolysis [GO:0006508]	cytoplasm [GO:0005737]	serine-type endopeptidase activity [GO:0004252]
A0A5N6RM31	alcohol dehydrogenase (EC 1.1.1.1)	formaldehyde catabolic process [GO:0046294]	cytoplasm [GO:0005737]	S-(hydroxymethyl)glutathione dehydrogenase [NAD(P)+] activity [GO:0051903]; zinc ion binding [GO:0008270]
A0A5N6QX78	aldehyde dehydrogenase (NAD(+)) (EC 1.2.1.3)	Aldehyde metabolic process [GO:0006080] Oxidation-reduction process [GO:0055114] Response to oxidative stress [GO:0006979] Detoxification [GO:0098754]	cytoplasm [GO:0005737] mitochondrion [GO:0005739] chloroplast [GO:0009507]	oxidoreductase activity, acting on the aldehyde or oxo group of donors, NAD or NADP as acceptor [GO:0016620]
A0A5N6QAT6	DUF1264 domain-containing protein	Protein metabolic process [GO:0019538]	chloroplast [GO:0009507] plastid [GO:0009536]
A0A5N6RWC2	Tryptophan synthase (EC 4.2.1.20)	Tryptophan biosynthetic process [GO:0000162] Aromatic amino acid family biosynthetic process [GO:0009073] Amino acid metabolic process [GO:0006520]	chloroplast stroma [GO:0009570]	tryptophan synthase activity [GO:0004834]
A0A660KM50	Histidine-containing phosphotransfer protein	cytokinin-activated signaling pathway [GO:0009736]; phosphorelay signal transduction system [GO:0000160]	cytoplasm [GO:0005737]; nucleus [GO:0005634]	histidine phosphotransfer kinase activity [GO:0009927]; protein histidine kinase binding [GO:0043424]
A0A5N6R8H1	CRAL-TRIO domain-containing protein	cell division [GO:0051301]	cytoplasm [GO:0005737]; membrane [GO:0016020]	lipid binding [GO:0008289]
A0A5N6QK94	Histone H2A	Chromatin organization [GO:0006325] DNA packaging [GO:0006323]	nucleosome [GO:0000786]; nucleus [GO:0005634]	DNA binding [GO:0003677]; protein heterodimerization activity [GO:0046982]; structural constituent of chromatin [GO:0030527]
A0A5N6RAR9	Annexin	response to cold [GO:0009409]; response to heat [GO:0009408]; response to salt stress [GO:0009651]; response to water deprivation [GO:0009414]	cytoplasm [GO:0005737]; plasma membrane [GO:0005886]	calcium ion binding [GO:0005509]; calcium-dependent phospholipid binding [GO:0005544]; phosphatidylserine binding [GO:0001786]
A0A5N6QUK0	Enoyl reductase (ER) domain-containing protein	Fatty acid biosynthetic process [GO:0006633] Lipid metabolic process [GO:0006629] Cellular lipid metabolic process [GO:0044255]	cytoplasm [GO:0005737];	oxidoreductase activity, acting on the CH-CH group of donors, NAD or NADP as acceptor [GO:0016628]
A0A5N6R0Z9	protein-disulfide reductase (EC 1.8.1.8)	protein folding [GO:0006457]; response to endoplasmic reticulum stress [GO:0034976]	cytoplasm [GO:0005737];	thioredoxin-disulfide reductase (NADPH) activity [GO:0004791]
A0A5N6Q9X0	lactoylglutathione lyase (EC 4.4.1.5) (Glyoxalase I)	methylglyoxal catabolic process to D-lactate via S-lactoyl-glutathione [GO:0019243]	cytoplasm [GO:0005737]	lactoylglutathione lyase activity [GO:0004462]; metal ion binding [GO:0046872]
A0A5N6QYJ3	UspA domain-containing protein	Response to stress [GO:0006950] Response to oxidative stress [GO:0006979] Cellular response to DNA damage stimulus [GO:0006974]	cytoplasm [GO:0005737];	AMP binding [GO:0016208]
A0A5N6RPI7	Uncharacterized protein	peptide catabolic process [GO:0043171]; proteolysis [GO:0006508]	cytoplasm [GO:0005737]; extracellular space [GO:0005615]; membrane [GO:0016020]	metalloaminopeptidase activity [GO:0070006]; peptide binding [GO:0042277]; zinc ion binding [GO:0008270]
Q38709	Thiamine thiazole synthase, chloroplastic (EC 2.4.2.60) (Thiazole biosynthetic enzyme)	thiamine biosynthetic process [GO:0009228]; thiazole biosynthetic process [GO:0052837]	chloroplast stroma [GO:0009570]; cytoplasm [GO:0005737]	cysteine-dependent adenosine diphosphate thiazole synthase activity [GO:0160205]; iron ion binding [GO:0005506]
A0A5N6RIJ5	UspA domain-containing protein	Response to stress [GO:0006950] Response to oxidative stress [GO:0006979] Cellular response to DNA damage stimulus [GO:0006974]	cytoplasm [GO:0005737];
A0A5N6QF52	AAA+ ATPase domain-containing protein	Protein unfolding [GO:0071077] ATP-dependent protein catabolic process [GO:0006511 Cellular protein modification process [GO:0006464]	cytoplasm [GO:0005737]; proteasome complex [GO:0000502]	ATP binding [GO:0005524]; ATP hydrolysis activity [GO:0016887]
A0A5N6QDM4	hydroxyacylglutathione hydrolase (EC 3.1.2.6) (Glyoxalase II)	methylglyoxal catabolic process to D-lactate via S-lactoyl-glutathione [GO:0019243]	cytoplasm [GO:0005737];	hydroxyacylglutathione hydrolase activity [GO:0004416]; metal ion binding [GO:0046872]
A0A5N6QI06	pectinesterase (EC 3.1.1.11)	cell wall modification [GO:0042545]; pectin catabolic process [GO:0045490]	membrane [GO:0016020]	enzyme inhibitor activity [GO:0004857]; pectinesterase activity [GO:0030599]
A0A5N6RKH2	2,3-bisphosphoglycerate-independent phosphoglycerate mutase (EC 5.4.2.12) (PGAM-I)	glucose catabolic process [GO:0006007]; glycolytic process [GO:0006096]	cytoplasm [GO:0005737]	manganese ion binding [GO:0030145]; phosphoglycerate mutase activity [GO:0004619]
A0A5N6QBI6	Uncharacterized protein	not known
A0A5N6QSP5	40S ribosomal protein S24	translation [GO:0006412]	ribonucleoprotein complex [GO:1990904]; ribosome [GO:0005840]	mRNA binding [GO:0003729]; structural constituent of ribosome [GO:0003735]
A0A5N6QL76	Tubulin-specific chaperone A	post-chaperonin tubulin folding pathway [GO:0007023]; tubulin complex assembly [GO:0007021]	cytoplasm [GO:0005737]; microtubule [GO:0005874]	beta-tubulin binding [GO:0048487]
A0A5N6RB32	Glutathione reductase (GRase) (EC 1.8.1.7)	cell redox homeostasis [GO:0045454]; cellular response to oxidative stress [GO:0034599]; glutathione metabolic process [GO:0006749]	cytoplasm [GO:0005737]; mitochondrion [GO:0005739]	flavin adenine dinucleotide binding [GO:0050660]; glutathione-disulfide reductase (NADPH) activity [GO:0004362]; NADP binding [GO:0050661]
A0A5N6QNW8	SCP domain-containing protein	Lipid metabolic process [GO:0006629] Defense response [GO:0006952] Small molecule metabolic process [GO:0044281]	cytoplasm [GO:0005737]
A0A5N6L0P0	SLH domain-containing protein	Cell wall organization [GO:0071555] Cell adhesion [GO:0007155] Response to stress [GO:0006950]	cytoplasm [GO:0005737]
A0A5N6QZB6	Protein groES	chaperone cofactor-dependent protein refolding [GO:0051085]	mitochondrion [GO:0005739]	ATP binding [GO:0005524]; metal ion binding [GO:0046872]; protein folding chaperone [GO:0044183]; protein-folding chaperone binding [GO:0051087]; unfolded protein binding [GO:0051082]
A0A5N6QC06	Subtilisin-like protease fibronectin type-III domain-containing protein	proteolysis [GO:0006508]	extracellular region [GO:0005576]	serine-type endopeptidase activity [GO:0004252]
A0A5N6QR56	Uncharacterized protein	tetrahydrofolate interconversion [GO:0035999]	cytoplasm [GO:0005737]	methenyltetrahydrofolate cyclohydrolase activity [GO:0004477]; methylenetetrahydrofolate dehydrogenase (NADP+) activity [GO:0004488]
A0A5N6QBX4	RuBisCO large subunit-binding protein subunit beta, chloroplastic	protein refolding [GO:0042026]		ATP binding [GO:0005524]; ATP-dependent protein folding chaperone [GO:0140662]
A0A5N6R926	ornithine carbamoyltransferase (EC 2.1.3.3)	arginine biosynthetic process via ornithine [GO:0042450]; citrulline biosynthetic process [GO:0019240]	intracellular membrane-bounded organelle [GO:0043231]	amino acid binding [GO:0016597]; ornithine carbamoyltransferase activity [GO:0004585]
A0A5N6RFL8	Probable 6-phosphogluconolactonase (EC 3.1.1.31)	carbohydrate metabolic process [GO:0005975]; pentose-phosphate shunt [GO:0006098]	cytoplasm [GO:0005737] chloroplast [GO:0009507]	6-phosphogluconolactonase activity [GO:0017057]
A0A5N6QE19	ATP synthase subunit d, mitochondrial	proton motive force-driven ATP synthesis [GO:0015986]	mitochondrial inner membrane [GO:0005743]; proton-transporting ATP synthase complex [GO:0045259]	proton transmembrane transporter activity [GO:0015078]
A0A5N6RN54	Mitochondrial import inner membrane translocase subunit	protein transport [GO:0015031]	mitochondrial inner membrane [GO:0005743]
A0A5N6QWN1	Uncharacterized protein	ATP synthesis coupled electron transport [GO:0042773]	membrane [GO:0016020]	4 iron, 4 sulfur cluster binding [GO:0051539]; metal ion binding [GO:0046872]; NADH dehydrogenase (ubiquinone) activity [GO:0008137]
A0A5N6QEP7	GST N-terminal domain-containing protein	ascorbate glutathione cycle [GO:0033355]		glutathione dehydrogenase (ascorbate) activity [GO:0045174]; glutathione transferase activity [GO:0004364]
A0A5N6QX51	14-3-3 domain-containing protein	Signal transduction [GO:0007165] Protein phosphorylation [GO:0006468]	cytolasm [GO:0005737]
A0A5N6QM66	Calcineurin-like phosphoesterase domain-containing protein	Protein dephosphorylation [GO:0006470] Regulation of signal transduction [GO:0009966] Response to stress [GO:0006950]	cytoplasm [GO:0005737]	hydrolase activity, acting on ester bonds [GO:0016788]
A0A5N6QPU4	Fibronectin type III-like domain-containing protein	arabinan catabolic process [GO:0031222]; xylan catabolic process [GO:0045493]	apoplast [GO:0048046]	alpha-L-arabinofuranosidase activity [GO:0046556]; xylan 1,4-beta-xylosidase activity [GO:0009044]
A0A5N6RCK3	indole-3-glycerol-phosphate synthase (EC 4.1.1.48)	L-tryptophan biosynthetic process [GO:0000162]		indole-3-glycerol-phosphate synthase activity [GO:0004425]; phosphoribosylanthranilate isomerase activity [GO:0004640]
A0A5N6RLP9	Uncharacterized protein	fatty acid beta-oxidation [GO:0006635]	peroxisome [GO:0005777]	acyl-CoA dehydrogenase activity [GO:0003995]; flavin adenine dinucleotide binding [GO:0050660]
A0A5N6RHA9	Pectinesterase (EC 3.1.1.11)	cell wall modification [GO:0042545]; pectin catabolic process [GO:0045490]	membrane [GO:0016020]	enzyme inhibitor activity [GO:0004857]; pectinesterase activity [GO:0030599]
A0A5N6RU18	dihydropyrimidine dehydrogenase (NADP(+) (EC 1.3.1.2)	beta-alanine biosynthetic process [GO:0019483]; thymine catabolic process [GO:0006210]; uracil catabolic process [GO:0006212]	cytoplasm [GO:0005737]	dihydropyrimidine dehydrogenase (NADP+) activity [GO:0017113]; NADP binding [GO:0050661]; uracil binding [GO:0002058]
A0A5N6QYP6	Ribosomal protein eL8/eL30/eS12/Gadd45 domain-containing protein	ribosome biogenesis [GO:0042254]; spindle assembly [GO:0051225]	HAUS complex [GO:0070652]; ribonucleoprotein complex [GO:1990904]; spindle microtubule [GO:0005876]
A0A660KU75	UDP-glucuronate decarboxylase (EC 4.1.1.35)	Pyrimidine catabolic process [GO:0006201] Oxidation-reduction process [GO:0055114] Small molecule metabolic process [GO:0044281]	cytoplasm [GO:0005737]	carboxy-lyase activity [GO:0016831]
A0A5N6R6I1	Aspartate aminotransferase (EC 2.6.1.1)	amino acid metabolic process [GO:0006520]; biosynthetic process [GO:0009058]	mitochondrion [GO:0005739]	L-aspartate:2-oxoglutarate aminotransferase activity [GO:0004069]; pyridoxal phosphate binding [GO:0030170]
A0A660KU78	Peptidyl-prolyl cis-trans isomerase (PPIase) (EC 5.2.1.8)	protein folding [GO:0006457]	cytoplasm [GO:0005737]; intracellular membrane-bounded organelle [GO:0043231]	cyclosporin A binding [GO:0016018]; peptidyl-prolyl cis-trans isomerase activity [GO:0003755]
A0A5N6R0Y9	valine--tRNA ligase (EC 6.1.1.9) (Valyl-tRNA synthetase)	post-embryonic development [GO:0009791]; reproductive structure development [GO:0048608]; valyl-tRNA aminoacylation [GO:0006438]	cytoplasm [GO:0005737]	aminoacyl-tRNA deacylase activity [GO:0002161]; ATP binding [GO:0005524]; valine-tRNA ligase activity [GO:0004832]
A0A5N6RD65	Myb-like domain-containing protein	regulation of translation [GO:0006417]	nucleus [GO:0005634]	translation initiation factor activity [GO:0003743]
A0A4D6Q3N2	Elongation factor 1-gamma	Translation elongation [GO:0006414] Protein metabolic process [GO:0019538] Regulation of translation [GO:0006415]	cytoplasm [GO:0005737]	glutathione transferase activity [GO:0004364]; translation elongation factor activity [GO:0003746]
A0A5N6RNU9	Polyadenylate-binding protein (PABP)	mRNA stabilization [GO:0043488] Translation [GO:0006412] Regulation of translation [GO:0006417]	cytoplasm [GO:0005737]	RNA binding [GO:0003723]
A0A660KQ02	10 kDa chaperonin	chaperone cofactor-dependent protein refolding [GO:0051085]	chloroplast [GO:0009507]; mitochondrion [GO:0005739]	ATP binding [GO:0005524]; metal ion binding [GO:0046872]; protein folding chaperone [GO:0044183]; protein-folding chaperone binding [GO:0051087]; unfolded protein binding [GO:0051082]
A0A5N6QIB4	Acetyltransferase component of pyruvate dehydrogenase complex (EC 2.3.1.12)	pyruvate decarboxylation to acetyl-CoA [GO:0006086]	mitochondrion [GO:0005739]; pyruvate dehydrogenase complex [GO:0045254]	dihydrolipoyllysine-residue acetyltransferase activity [GO:0004742]
A0A660KNJ2	dihydropyrimidinase (EC 3.5.2.2)	pyrimidine nucleobase catabolic process [GO:0006208]	cytoplasm [GO:0005737]	dihydropyrimidinase activity [GO:0004157]
A0A5N6R190	Cytochrome P450	Oxidation-reduction process [GO:0055114] Drug metabolic process [GO:0017144] Secondary metabolite biosynthetic process [GO:0044550]	membrane [GO:0016020]	heme binding [GO:0020037]; iron ion binding [GO:0005506]; monooxygenase activity [GO:0004497]; oxidoreductase activity, acting on paired donors, with incorporation or reduction of molecular oxygen [GO:0016705]
A0A5N6RL60	Dipeptidylpeptidase IV N-terminal domain-containing protein	Proteolysis [GO:0006508] Peptide catabolic process [GO:0006518] Regulation of biological process [GO:0050789]	plasma membrane [GO:0005886] extracellular region [GO:0005576]
A0A5N6RGN9	pyruvate, phosphate dikinase (EC 2.7.9.1)	Pyruvate metabolic process [GO:0006090] Carbohydrate metabolic process [GO:0005975] Phosphorus metabolic process [GO:0006793]	chloroplast [GO:0009507] cytoplasm [GO:0005737]	ATP binding [GO:0005524]; kinase activity [GO:0016301]; pyruvate, phosphate dikinase activity [GO:0050242]; zinc ion binding [GO:0008270]
A0A5N6QWK3	6-phosphogluconate dehydrogenase, decarboxylating (EC 1.1.1.44)	D-gluconate metabolic process [GO:0019521]; pentose-phosphate shunt [GO:0006098]	cytoplasm [GO:0005737]	NADP binding [GO:0050661]; phosphogluconate dehydrogenase (decarboxylating) activity [GO:0004616]
A0A5N6QJP8	Lactoylglutathione lyase (EC 4.4.1.5) (Glyoxalase I)	methylglyoxal catabolic process to D-lactate via S-lactoyl-glutathione [GO:0019243]	cytoplasm [GO:0005737]	lactoylglutathione lyase activity [GO:0004462]; metal ion binding [GO:0046872]; methyltransferase activity [GO:0008168]
A0A5N6RV65	Proton pump-interactor 1	Regulation of proton transport [GO:0015992] Response to stress [GO:0006950] Cellular ion homeostasis [GO:0006873]	endoplasmic reticulum membrane [GO:0005789]; plasma membrane [GO:0005886]
A0A5N6RMR4	Isopropylmalate dehydrogenase-like domain-containing protein	isocitrate metabolic process [GO:0006102]; tricarboxylic acid cycle [GO:0006099]	mitochondrion [GO:0005739]	isocitrate dehydrogenase (NAD+) activity [GO:0004449]; magnesium ion binding [GO:0000287]; NAD binding [GO:0051287]
A0A5N6RIC3	Band 7 domain-containing protein	mitochondrion organization [GO:0007005]	membrane [GO:0016020]; mitochondrion [GO:0005739]
A0A5N6R2Z5	Glutathione peroxidase	response to oxidative stress [GO:0006979]	cytoplasm [GO:0005737]	peroxidase activity [GO:0004601]
A0A5N6QEU2	Cupin type-1 domain-containing protein	seed development [GO:0048316] Carbohydrate metabolic process [GO:0005975] Oxidation-reduction process [GO:0055114]	vacuole [GO:0005773], protein storage vacuole [GO:0034774]	nutrient reservoir activity [GO:0045735]
A0A5N6QVH6	Ribosomal protein L7/L12 C-terminal domain-containing protein	translation [GO:0006412]	chloroplast [GO:0009507]; ribonucleoprotein complex [GO:1990904]; ribosome [GO:0005840]	mRNA binding [GO:0003729]; structural constituent of ribosome [GO:0003735]
A0A5N6R106	Uncharacterized protein	not known	cytoplasm [GO:0005737]; membrane [GO:0016020]	oxidoreductase activity [GO:0016491]
A0A5N6QU56	4-hydroxy-4-methyl-2-oxoglutarate aldolase (HMG aldolase) (EC 4.1.1.112) (EC 4.1.3.17) (Oxaloacetate decarboxylase)	regulation of RNA metabolic process [GO:0051252]	cytoplasm [GO:0005737]	4-hydroxy-4-methyl-2-oxoglutarate aldolase activity [GO:0047443]; metal ion binding [GO:0046872]; oxaloacetate decarboxylase activity [GO:0008948]; ribonuclease inhibitor activity [GO:0008428]
A0A5N6RI94	phosphoenolpyruvate carboxykinase (ATP) (EC 4.1.1.49)	gluconeogenesis [GO:0006094]	cytoplasm [GO:0005737]	ATP binding [GO:0005524]; phosphoenolpyruvate carboxykinase (ATP) activity [GO:0004612]
A0A5N6RCS5	small monomeric GTPase (EC 3.6.5.2)	intracellular protein transport [GO:0006886]; vesicle-mediated transport [GO:0016192]	endoplasmic reticulum [GO:0005783]; Golgi apparatus [GO:0005794]	GTP binding [GO:0005525]; GTPase activity [GO:0003924]
A0A5N6RFT9	Thioredoxin domain-containing protein	Redox homeostasis [GO:0045454] Response to oxidative stress [GO:0006979] Protein disulfide reduction [GO:0015035]	cytoplasm [GO:0005737] plasma membrane [GO:0005886] nucleus [GO:0005634]
A0A5N6R433	protein-disulfide reductase (EC 1.8.1.8)	protein folding [GO:0006457]; response to endoplasmic reticulum stress [GO:0034976]	cytoplasm [GO:0005737] chloroplast [GO:0009507] mitochondrion [GO:0005739]	thioredoxin-disulfide reductase (NADPH) activity [GO:0004791]
A0A5N6R1N4	Purple acid phosphatase (EC 3.1.3.2)		extracellular region [GO:0005576]	acid phosphatase activity [GO:0003993]; metal ion binding [GO:0046872]
I1UYD7	Thiolase II (EC 2.3.1.9)	fatty acid beta-oxidation [GO:0006635]	mitochondrion [GO:0005739]	acetyl-CoA C-acetyltransferase activity [GO:0003985]
A0A5N6L5Y1	S1 motif domain-containing protein		eukaryotic 48S preinitiation complex [GO:0033290]; eukaryotic translation initiation factor 2 complex [GO:0005850]	ribosome binding [GO:0043022]; RNA binding [GO:0003723]; translation initiation factor activity [GO:0003743]
Q8L5T1	Peptidyl-prolyl cis-trans isomerase (PPIase) (EC 5.2.1.8)	protein folding [GO:0006457]	cytoplasm [GO:0005737]; plasma membrane [GO:0005886]	cyclosporin A binding [GO:0016018]; peptidyl-prolyl cis-trans isomerase activity [GO:0003755]
A0A5N6RQK8	malate dehydrogenase (EC 1.1.1.37)	malate metabolic process [GO:0006108]; tricarboxylic acid cycle [GO:0006099]	mitochondrion [GO:0005739]	L-malate dehydrogenase (NAD+) activity [GO:0030060]
A0A5N6QDF6	Phospholipase D (EC 3.1.4.4)	phosphatidylcholine metabolic process [GO:0046470]; phospholipid catabolic process [GO:0009395]	plasma membrane [GO:0005886]	calcium ion binding [GO:0005509]; phospholipase D activity [GO:0004630]
A0A5N6RRN3	Amine oxidase (EC 1.4.3.-)	amine metabolic process [GO:0009308]	cytoplasm [GO:0005737] extracellular region [GO:0005576] vacuole [GO:0005773]	copper ion binding [GO:0005507]; primary methylamine oxidase activity [GO:0008131]; quinone binding [GO:0048038]
A0A5N6QY73	UTP--glucose-1-phosphate uridylyltransferase (EC 2.7.7.9)	UDP-alpha-D-glucose metabolic process [GO:0006011]	cytoplasm [GO:0005737]	UTP:glucose-1-phosphate uridylyltransferase activity [GO:0003983]
A0A5N6RUR7	non-reducing end alpha-L-arabinofuranosidase (EC 3.2.1.55) (Beta-D-xylosidase)	L-arabinose metabolic process [GO:0046373]	extracellular region [GO:0005576] vacuole [GO:0005773]	alpha-L-arabinofuranosidase activity [GO:0046556]
A0A5N6QMP3	STI1/HOP DP domain-containing protein	lipid binding [GO:000828]	cytolasm[GO:0005737] nucleus [GO:0005634]
A0A5N6QNM1	RRM domain-containing protein	miRNA transport [GO:1990428]	nucleus [GO:0005634] cytolasm [GO:0005737]	RNA binding [GO:0003723]
A0A5N6R5H9	Dolichyl-diphosphooligosaccharide--protein glycosyltransferase subunit 2 (Ribophorin-2)	protein N-linked glycosylation [GO:0006487]	oligosaccharyltransferase complex [GO:0008250], cytoplasm [GO:0005737]
A0A5N6QNT3	EF-hand domain-containing protein	Calcium binding [GO:0005509]	cytoplasm [GO:0005737] nucleus [GO:0005634] plasma membrane [GO:0005886] chloroplast [GO:0009507]	calcium ion binding [GO:0005509]
A0A5N6RLY8	YbhB/YbcL family Raf kinase inhibitor-like protein	Cytoplasmic translation [GO:0002181 ]	cytoplasm [GO:0005737] nucleus [GO:0005634]
A0A5N6QUU1	Cysteine synthase (EC 2.5.1.47)	cysteine biosynthetic process from serine [GO:0006535]	cytoplasm [GO:0005737]	cysteine synthase activity [GO:0004124]
A0A5N6QFX7	Uncharacterized protein	not known	nucleus [GO:0005634]
A0A5N6QYC8	RRM domain-containing protein	mRNA export from nucleus [GO:0006406]	nucleus [GO:0005634]	mRNA binding [GO:0003729]
A0A5N6QP05	SSD domain-containing protein	cholesterol metabolic process [GO:0008203]; sterol transport [GO:0015918]	endomembrane system [GO:0012505]; membrane [GO:0016020]	lipid transporter activity [GO:0005319]; sterol binding [GO:0032934]
A0A5N6RD06	Triosephosphate isomerase, cytosolic (EC 5.3.1.1)	gluconeogenesis [GO:0006094]; glyceraldehyde-3-phosphate biosynthetic process [GO:0046166]; glycerol catabolic process [GO:0019563]; glycolytic process [GO:0006096]	cytoplasm [GO:0005737]	triose-phosphate isomerase activity [GO:0004807]
A0A5N6QZL6	Alpha-1,4 glucan phosphorylase (EC 2.4.1.1)	glycogen catabolic process [GO:0005980]	cytoplasm [GO:0005737]	glycogen phosphorylase activity [GO:0008184]; pyridoxal phosphate binding [GO:0030170]
A0A5N6QZI1	NADP-dependent oxidoreductase domain-containing protein	Oxidation-reduction process [GO:0055114]	cytoplasm [GO:0005737]	aldo-keto reductase (NADPH) activity [GO:0004033]
A0A5N6QZ25	Alpha-mannosidase (EC 3.2.1.-)	mannose metabolic process [GO:0006013]; N-glycan processing [GO:0006491]	Golgi membrane [GO:0000139]	alpha-mannosidase activity [GO:0004559]; carbohydrate binding [GO:0030246]; metal ion binding [GO:0046872]
A0A660KRH2	Histone H2B	Chromatin organization [GO:0006325] DNA packaging [GO:0006323]	nucleosome [GO:0000786]; nucleus [GO:0005634]	DNA binding [GO:0003677]; protein heterodimerization activity [GO:0046982]; structural constituent of chromatin [GO:0030527]
A0A660KPD2	DUF642 domain-containing protein	not known	extracellular region [GO:0005576]; plasma membrane [GO:0005886]
A0A5N6RNE6	Uncharacterized protein	not known	mitochondrial membrane [GO:0031966]
A0A5N6QGQ2	Cupin type-1 domain-containing protein	seed development [GO:0048316]	vacuole [GO:0005773], protein storage vacuole [GO:0034774]	nutrient reservoir activity [GO:0045735]
A0A5N6R0J4	CBS domain-containing protein	Cysteine metabolic process [GO:0006534] Response to stress [GO:0006950] Defense response [GO:0006952]	cytoplasm [GO:0005737]
A0A5N6RHF9	Enhancer of mRNA-decapping protein 4 WD40 repeat region domain-containing protein	deadenylation-independent decapping of nuclear-transcribed mRNA [GO:0031087]	P-body [GO:0000932]
A0A5N6RMD5	Protein disulfide-isomerase (EC 5.3.4.1)	protein folding [GO:0006457]; response to endoplasmic reticulum stress [GO:0034976]	endoplasmic reticulum lumen [GO:0005788]	protein disulfide isomerase activity [GO:0003756]
A0A5N6RR40	T-complex protein 1 subunit delta	nucleotide binding [GO:000016] ATP binding [GO:0005524]	cytoplasm [GO:0005737]	ATP binding [GO:0005524]; ATP hydrolysis activity [GO:0016887]; ATP-dependent protein folding chaperone [GO:0140662]; unfolded protein binding [GO:0051082]
A0A5N6L4T7	RuBisCO large subunit-binding protein subunit alpha	protein refolding [GO:0042026]		ATP binding [GO:0005524]; ATP-dependent protein folding chaperone [GO:0140662]
A0A5N6RNF1	PITH domain-containing protein	not known	cytoplasm [GO:0005737]
A0A5N6QW99	Biotin carboxyl carrier protein of acetyl-CoA carboxylase	fatty acid biosynthetic process [GO:0006633]	acetyl-CoA carboxylase complex [GO:0009317]; chloroplast [GO:0009507]	acetyl-CoA carboxylase activity [GO:0003989]
A0A5N6RB44	dihydroxy-acid dehydratase (EC 4.2.1.9)	isoleucine biosynthetic process [GO:0009097]; L-valine biosynthetic process [GO:0009099]	chloroplast stroma [GO:0009570]	2 iron, 2 sulfur cluster binding [GO:0051537]; dihydroxy-acid dehydratase activity [GO:0004160]; metal ion binding [GO:0046872]
A0A5N6RUD4	Peptidase A1 domain-containing protein	proteolysis [GO:0006508]		aspartic-type endopeptidase activity [GO:0004190]
A0A5N6R535	Calnexin homolog (EC 3.6.4.12) (DNA replication licensing factor MCM2) (Minichromosome maintenance protein 2)	double-strand break repair via break-induced replication [GO:0000727]; mitotic DNA replication initiation [GO:1902975]; protein folding [GO:0006457]	endoplasmic reticulum [GO:0005783]; MCM complex [GO:0042555]; membrane [GO:0016020]; THO complex [GO:0000347]	3'-5' DNA helicase activity [GO:0043138]; ATP binding [GO:0005524]; ATP hydrolysis activity [GO:0016887]; calcium ion binding [GO:0005509]; single-stranded DNA binding [GO:0003697]; single-stranded DNA helicase activity [GO:0017116]; unfolded protein binding [GO:0051082]; zinc ion binding [GO:0008270]
A0A5N6RPK6	Glutaredoxin	cellular response to oxidative stress [GO:0034599]	cytoplasm [GO:0005737]	glutathione disulfide oxidoreductase activity [GO:0015038]
A0A5N6RUI3	NADP-dependent glyceraldehyde-3-phosphate dehydrogenase (EC 1.2.1.9) (Glyceraldehyde-3-phosphate dehydrogenase [NADP(+)]) (Non-phosphorylating glyceraldehyde 3-phosphate dehydrogenase) (Triosephosphate dehydrogenase)	Glutaredoxin [GO:0010320] Response to oxidative stress [GO:0006979] Cell redox homeostasis [GO:0045454]		lactaldehyde dehydrogenase (NAD+) activity [GO:0008911]
A0A5N6QZF4	KOW domain-containing protein	translation [GO:0006412]	ribonucleoprotein complex [GO:1990904]; ribosome [GO:0005840]	structural constituent of ribosome [GO:0003735]
A0A5N6R7F6	14-3-3 domain-containing protein	Signal transduction [GO:0007165] Protein phosphorylation [GO:0006468]	cytoplasm [GO:0005737] nucleus [GO:0005634] plasma membrane [GO:0005886]
A0A5N6QNS4	Ribosomal protein L3	translation [GO:0006412]	cytoplasm ic large ribosomal subunit [GO:0022625]	RNA binding [GO:0003723]; structural constituent of ribosome [GO:0003735]
A0A5N6RSF2	FAS1 domain-containing protein	root development [GO:0048364]; shoot system development [GO:0048367]	plasma membrane [GO:0005886]; side of membrane [GO:0098552]
A0A5N6Q9A9	Ketol-acid reductoisomerase, chloroplastic (EC 1.1.1.86) (Acetohydroxy-acid reductoisomerase) (Alpha-keto-beta-hydroxylacyl reductoisomerase)	isoleucine biosynthetic process [GO:0009097]; L-valine biosynthetic process [GO:0009099]	chloroplast [GO:0009507]; mitochondrion [GO:0005739]	ketol-acid reductoisomerase activity [GO:0004455]; metal ion binding [GO:0046872]
A0A5N6QIH3	Histone H2A/H2B/H3 domain-containing protein	Chromatin organization [GO:0006325] DNA packaging [GO:0006323]	nucleosome [GO:0000786]	DNA binding [GO:0003677]; protein heterodimerization activity [GO:0046982]; structural constituent of chromatin [GO:0030527]; transcription corepressor activity [GO:0003714]
A0A5N6RVW4	Thioredoxin domain-containing protein	Redox homeostasis [GO:0045454] Response to oxidative stress [GO:0006979] Protein disulfide reduction [GO:0015035]	cytoplasm [GO:0005737]	enzyme activator activity [GO:0008047]; protein-disulfide reductase activity [GO:0015035]
A0A5N6QXR9	Chalcone synthase	polyketide biosynthetic process [GO:0030639]		acyltransferase activity, transferring groups other than amino-acyl groups [GO:0016747]
A0A5N6RSS2	T-complex protein 1 subunit gamma		chaperonin-containing T-complex [GO:0005832]	ATP binding [GO:0005524]; ATP hydrolysis activity [GO:0016887]; ATP-dependent protein folding chaperone [GO:0140662]; unfolded protein binding [GO:0051082]
A0A5N6QE15	V-type proton ATPase catalytic subunit A (EC 7.1.2.2) (V-ATPase 69 kDa subunit) (Vacuolar proton pump subunit alpha)	ATP metabolic process [GO:0046034]	plant-type vacuole [GO:0000325]; proton-transporting V-type ATPase, V1 domain [GO:0033180]	ATP binding [GO:0005524]; ATP hydrolysis activity [GO:0016887]; proton-transporting ATPase activity, rotational mechanism [GO:0046961]
A0A5N6RST7	Peptidase A1 domain-containing protein	lipid metabolic process [GO:0006629]; proteolysis [GO:0006508]	cytoplasm [GO:0005737]	aspartic-type endopeptidase activity [GO:0004190]
A0A5N6R910	Clp R domain-containing protein	cellular response to heat [GO:0034605]; protein refolding [GO:0042026]	chloroplast [GO:0009507] plastid [GO:0009536]	ATP binding [GO:0005524]; ATP hydrolysis activity [GO:0016887]
A0A5N6RCY8	ATP citrate synthase (EC 2.3.3.8)	acetyl-CoA biosynthetic process [GO:0006085]; fatty acid biosynthetic process [GO:0006633]	cytoplasm [GO:0005737]	ATP citrate synthase activity [GO:0003878]; nucleotide binding [GO:0000166]
A0A660KSG4	40S ribosomal protein S4	translation [GO:0006412]	cytoplasm [GO:0005737, small ribosomal subunit [GO:0022627]	rRNA binding [GO:0019843]; structural constituent of ribosome [GO:0003735]
A0A5N6QVC6	Ribosomal protein L14b/L23e	translation [GO:0006412]	cytoplasm ic large ribosomal subunit [GO:0022625]	large ribosomal subunit rRNA binding [GO:0070180]; structural constituent of ribosome [GO:0003735]
A0A5N6RGN8	Glutaredoxin-dependent peroxiredoxin (EC 1.11.1.25)	cell redox homeostasis [GO:0045454]; cellular response to oxidative stress [GO:0034599]; hydrogen peroxide catabolic process [GO:0042744]	cytoplasm [GO:0005737]	thioredoxin peroxidase activity [GO:0008379]
A0A5N6QH48	Stress-response A/B barrel domain-containing protein	Response to stress [GO:0006950] Cellular response to stimulus [GO:0051716] Protein folding [GO:0006457]
B0FA03	ATP synthase subunit alpha	ATP synthesis coupled proton transport [GO:0015986] Oxidative phosphorylation [GO:0006119 Cellular respiration [GO:0045333] Proton transport [GO:0015992]	mitochondrial inner membrane [GO:0005743]; proton-transporting ATP synthase complex [GO:0045259]	ADP binding [GO:0043531]; ATP binding [GO:0005524]; proton-transporting ATP synthase activity, rotational mechanism [GO:0046933]
A0A5N6QNP2	Ras-related protein Rab7	protein transport [GO:0015031]	endomembrane system [GO:0012505]; vacuolar membrane [GO:0005774]	GTP binding [GO:0005525]; GTPase activity [GO:0003924]
A0A5N6QHJ7	Complex III subunit II (Core protein II)	Electron transport chain [GO:0022900] Oxidative phosphorylation [GO:0006119] Mitochondrial electron transport[GO:0006120] Cellular respiration [GO:0045333]	mitochondrion [GO:0005739]	metal ion binding [GO:0046872]
A0A660KN04	Uncharacterized protein	protein transport [GO:0015031]; vesicle-mediated transport [GO:0016192]	cytoplasm [GO:0005737]; endomembrane system [GO:0012505]; intracellular membrane-bounded organelle [GO:0043231]; membrane [GO:0016020]
A0A5N6QMX1	phenylalanine--tRNA ligase (EC 6.1.1.20) (Phenylalanyl-tRNA synthetase alpha subunit)	phenylalanyl-tRNA aminoacylation [GO:0006432]	cytoplasm [GO:0005737]; phenylalanine-tRNA ligase complex [GO:0009328]	ATP binding [GO:0005524]; metal ion binding [GO:0046872]; phenylalanine-tRNA ligase activity [GO:0004826]; tRNA binding [GO:0000049]
A0A660KRG6	Uncharacterized protein	not known		ATP binding [GO:0005524]; ATP-dependent protein folding chaperone [GO:0140662]
A0A5N6QUJ3	oligopeptidase A (EC 3.4.24.70)	peptide metabolic process [GO:0006518]; proteolysis [GO:0006508]	chloroplast [GO:0009507]	metal ion binding [GO:0046872]; metalloendopeptidase activity [GO:0004222]
A0A660KRC9	Enoyl reductase (ER) domain-containing protein	photosynthetic electron transport chain [GO:0009767]	photosystem [GO:0009521]	chlorophyll binding [GO:0016168]; oxidoreductase activity [GO:0016491]; phospholipid binding [GO:0005543]
A0A5N6QYT2	DJ-1/PfpI domain-containing protein	not known
A0A5N6R618	MEMO1 family protein	Regulation of microtubule-based process [GO:0038128]	cytoplasm [GO:0005737]
A0A5N6R3R0	Acetylornithine deacetylase (EC 3.5.1.16) (N-acetylornithinase)	Arginine biosynthetic process [GO L-ornithine metabolic process [GO:0006591] Amino acid biosynthetic process [GO:0008652	plasma membrane [GO:0005886]	ABC-type transporter activity [GO:0140359]; ATP binding [GO:0005524]; ATP hydrolysis activity [GO:0016887]
A0A5N6RV04	Imidazole glycerol phosphate synthase hisHF [Includes: Glutaminase (EC 3.5.1.2); Cyclase]	L-histidine biosynthetic process [GO:0000105]	chloroplast [GO:0009507]	glutaminase activity [GO:0004359]; imidazoleglycerol-phosphate synthase activity [GO:0000107]; lyase activity [GO:0016829]
A0A5N6RCC6	NAD-dependent epimerase/dehydratase domain-containing protein	Carbohydrate metabolic process [GO:0005975] Monosaccharide metabolic process [GO:0005996] Hexose metabolic process [GO:0019318] Epimerization [GO:0045430] Oxidation-reduction process [GO:0055114]	cytoplasm [GO:0005737]	oxidoreductase activity, acting on the CH-OH group of donors, NAD or NADP as acceptor [GO:0016616]
A0A5N6QZS9	Enoyl reductase (ER) domain-containing protein	Fatty acid metabolic process [GO:0006631] Lipid metabolic process [GO:0006629] Oxidation-reduction process [GO:0055114]		oxidoreductase activity, acting on the CH-OH group of donors, NAD or NADP as acceptor [GO:0016616]; zinc ion binding [GO:0008270]
Q43321	Enolase (EC 4.2.1.11) (2-phospho-D-glycerate hydro-lyase) (2-phosphoglycerate dehydratase)	glycolytic process [GO:0006096]	phosphopyruvate hydratase complex [GO:0000015]	magnesium ion binding [GO:0000287]; phosphopyruvate hydratase activity [GO:0004634]
A0A5N6QL06	Complex III subunit II (Core protein II)	proteolysis [GO:0006508]	mitochondrion [GO:0005739]	metal ion binding [GO:0046872]; metalloendopeptidase activity [GO:0004222]
A0A5N6QW31	Clp R domain-containing protein	cellular response to heat [GO:0034605]; protein refolding [GO:0042026]	cytoplasm [GO:0005737]	ATP binding [GO:0005524]; ATP hydrolysis activity [GO:0016887]
A0A5N6RBU5	Small nuclear ribonucleoprotein Sm D3 (Sm-D3) (snRNP core protein D3)	spliceosomal snRNP assembly [GO:0000387]	cytoplasm [GO:0005737]; spliceosomal complex [GO:0005681]	RNA binding [GO:0003723]
A0A5N6QMB6	Uncharacterized protein	regulation of DNA-templated transcription [GO:0006355]	nucleolus [GO:0005730]	ATP binding [GO:0005524]; ATP-dependent protein folding chaperone [GO:0140662]; DNA binding [GO:0003677]
A0A5N6QE93	Knottin scorpion toxin-like domain-containing protein	defense response to fungus [GO:0050832]; killing of cells of another organism [GO:0031640]	cytoplasm [GO:0005737]
A0A5N6QUU8	Peptidase A1 domain-containing protein	proteolysis [GO:0006508]	extracellular region [GO:0005576]; Golgi apparatus [GO:0005794]; plasma membrane [GO:0005886]	aspartic-type endopeptidase activity [GO:0004190]
A0A660KM55	Protein-L-isoaspartate O-methyltransferase (EC 2.1.1.77)	methylation [GO:0032259]; protein modification process [GO:0036211]	cytoplasm [GO:0005737]	protein-L-isoaspartate (D-aspartate) O-methyltransferase activity [GO:0004719]
A0A5N6KZT4	Ribosomal protein L5 C-terminal domain-containing protein	translation [GO:0006412]	ribonucleoprotein complex [GO:1990904]; ribosome [GO:0005840]	structural constituent of ribosome [GO:0003735]
A0A5N6RTA6	3-deoxy-8-phosphooctulonate synthase (EC 2.5.1.55)	biosynthetic process [GO:0009058]	cytoplasm [GO:0005737]	3-deoxy-8-phosphooctulonate synthase activity [GO:0008676]
A0A660KUZ6	Cell division cycle protein 48 homolog	autophagosome maturation [GO:0097352]; mitotic spindle disassembly [GO:0051228]; retrograde protein transport, ER to cytosol [GO:0030970]	cytoplasm [GO:0005737]; nucleus [GO:0005634]; VCP-NPL4-UFD1 AAA ATPase complex [GO:0034098]	ATP binding [GO:0005524]; ATP hydrolysis activity [GO:0016887]; polyubiquitin modification-dependent protein binding [GO:0031593]
A0A5N6QGP1	Actin	Actin filament organization [GO:0007015] Cytoskeleton organization [GO:0007010] Cell morphogenesis [GO:0000902]	cytoskeleton [GO:0005856]	ATP binding [GO:0005524]
A0A5N6QBX1	SHSP domain-containing protein	Protein folding [GO:0006457] Cellular response to heat [GO:0034605] Response to stress [GO:0006950]
A0A5N6QE21	Ig-like domain-containing protein	Immune response [GO:0006955] Cell surface receptor signaling pathway [GO:0007166] Signal transduction [GO:0007165]	cytoplasm [GO:0005737]; nucleus [GO:0005634]	ATP binding [GO:0005524]; ATP-dependent protein folding chaperone [GO:0140662]
A0A5N6Q7I8	Thiolase N-terminal domain-containing protein	fatty acid beta-oxidation [GO:0006635]	mitochondrion [GO:0005739]	acetyl-CoA C-acetyltransferase activity [GO:0003985]
A0A5N6QUD5	SMP domain-containing protein	not known
A0A660KRR6	Peptidase A1 domain-containing protein	proteolysis [GO:0006508]		aspartic-type endopeptidase activity [GO:0004190]
A0A5N6RMI8	NADP-dependent oxidoreductase domain-containing protein	Oxidation-reduction process [GO:0055114]		oxidoreductase activity [GO:0016491]
A0A5N6QNA9	inorganic diphosphatase (EC 3.6.1.1)	phosphate-containing compound metabolic process [GO:0006796]	mitochondrial membrane [GO:0031966]	inorganic diphosphate phosphatase activity [GO:0004427]; magnesium ion binding [GO:0000287]
A0A5N6QBV4	Ribosomal protein L35Ae	translation [GO:0006412]	ribonucleoprotein complex [GO:1990904]; ribosome [GO:0005840]	structural constituent of ribosome [GO:0003735]
A0A5N6R8K6	Calcium-transporting ATPase (EC 7.2.2.10)	Calcium ion transport [GO:0006816] Regulation of cytosolic calcium ion concentration [GO:0007204] In transmembrane transport [GO:0034220]	endomembrane system [GO:0012505]; intracellular membrane-bounded organelle [GO:0043231]; plasma membrane [GO:0005886]	ATP binding [GO:0005524]; ATP hydrolysis activity [GO:0016887]; calmodulin binding [GO:0005516]; P-type calcium transporter activity [GO:0005388]
A0A0F7G6F1	UBQ10	Protein ubiquitination [GO:0016567]Proteasome-mediated ubiquitin-dependent protein catabolic process [GO:0043161] Regulation of transcription, DNA-templated [GO:0006355] Response to stress [GO:0006950]		mRNA binding [GO:0003729]
A0A5N6R885	peptide-methionine (S)-S-oxide reductase (EC 1.8.4.11) (Peptide-methionine (S)-S-oxide reductase) (Protein-methionine-S-oxide reductase)	cellular response to oxidative stress [GO:0034599]	cytoplasm [GO:0005737]	L-methionine-(S)-S-oxide reductase activity [GO:0036456]; peptide-methionine (S)-S-oxide reductase activity [GO:0008113]
A0A5N6RIT7	FAD-binding PCMH-type domain-containing protein	L-ascorbic acid biosynthetic process [GO:0019853]	membrane [GO:0016020]	D-arabinono-1,4-lactone oxidase activity [GO:0003885]; FAD binding [GO:0071949]; galactonolactone dehydrogenase activity [GO:0016633]
A0A5N6RIW3	C2 domain-containing protein	defense response [GO:0006952]	plasma membrane [GO:0005886] Cytoplasm [GO:0005737]
A0A5N6RKX5	SHSP domain-containing protein	not known
A0A5N6RDB2	aspartate-semialdehyde dehydrogenase (EC 1.2.1.11)	diaminopimelate biosynthetic process [GO:0019877]; isoleucine biosynthetic process [GO:0009097]; lysine biosynthetic process via diaminopimelate [GO:0009089]; methionine biosynthetic process [GO:0009086]; threonine biosynthetic process [GO:0009088]		aspartate-semialdehyde dehydrogenase activity [GO:0004073]; NAD binding [GO:0051287]; NADP binding [GO:0050661]; protein dimerization activity [GO:0046983]
A0A5N6R2R2	Pyruvate dehydrogenase E1 component subunit beta (EC 1.2.4.1)	pyruvate decarboxylation to acetyl-CoA [GO:0006086]		pyruvate dehydrogenase (acetyl-transferring) activity [GO:0004739]
A0A5N6RFJ4	60S ribosomal protein L37a	translation [GO:0006412]	ribonucleoprotein complex [GO:1990904]; ribosome [GO:0005840]	structural constituent of ribosome [GO:0003735]; zinc ion binding [GO:0008270]
A0A5N6QJL2	NADH-cytochrome b5 reductase (EC 1.6.2.2)	Regulation of proton transport [GO:0015992] Response to stress [GO:0006950] Cellular ion homeostasis [GO:0006873]	mitochondrion [GO:0005739]	cytochrome-b5 reductase activity, acting on NAD(P)H [GO:0004128]
A0A5N6RDT5	acetyl-CoA C-acyltransferase (EC 2.3.1.16)	fatty acid beta-oxidation [GO:0006635]; phenylacetate catabolic process [GO:0010124]	peroxisome [GO:0005777]	acetyl-CoA C-acyltransferase activity [GO:0003988]
A0A5N6RKL2	ERAP1-like C-terminal domain-containing protein	peptide catabolic process [GO:0043171]; proteolysis [GO:0006508]	cytoplasm [GO:0005737]; extracellular space [GO:0005615]; membrane [GO:0016020]	metalloaminopeptidase activity [GO:0070006]; peptide binding [GO:0042277]; zinc ion binding [GO:0008270]
A0A5N6RFQ6	AAA+ ATPase domain-containing protein	galactose metabolic process [GO:0006012]	cytoplasm [GO:0005737]	ATP binding [GO:0005524]; ATP hydrolysis activity [GO:0016887]; galactokinase activity [GO:0004335]; GTP binding [GO:0005525]; GTPase activity [GO:0003924]
A0A0H4CNV4	superoxide dismutase (EC 1.15.1.1)	Superoxide dismutase activity [GO:0004784] Metal ion binding [GO:0046872] Copper ion binding [GO:0005507] Zinc ion binding [GO:0008270] Antioxidant activity [GO:0016209]	cytoplasm [GO:0005737]	copper ion binding [GO:0005507]; superoxide dismutase activity [GO:0004784]
A0A5N6R9K0	Uncharacterized protein	not known	membrane [GO:0016020]
A0A660KPX0	NAC-A/B domain-containing protein	Regulation of transcription, DNA-templated [GO:0006355] Response to stress [GO:0006950] Developmental process [GO:0032502]	nascent polypeptide-associated complex [GO:0005854]
A0A5N6QWT7	fructokinase (EC 2.7.1.4)	fructose metabolic process [GO:0006000]	chloroplast stroma [GO:0009570]; cytoplasm [GO:0005737]	fructokinase activity [GO:0008865]
A0A5N6QVT2	Proteasome subunit alpha type	ubiquitin-dependent protein catabolic process [GO:0006511]	cytoplasm [GO:0005737]; nucleus [GO:0005634]; proteasome core complex, alpha-subunit complex [GO:0019773]
A0A5N6QI93	ATP synthase 24 kDa subunit, mitochondrial	pollen development [GO:0009555]	inner mitochondrial membrane [GO:0005743]
A0A5N6QXH6	Leucine-rich repeat-domaun containing protein	Protein–protein interaction [GO:0005515] Signal transduction [GO:0007165] Defense response [GO:0006952]	plasma membrane [GO:0005886]
A0A5N6RSY1	Inosine-5'-monophosphate dehydrogenase (IMP dehydrogenase) (IMPD) (IMPDH) (EC 1.1.1.205)	GMP biosynthetic process [GO:0006177]; GTP biosynthetic process [GO:0006183]	cytoplasm [GO:0005737]	IMP dehydrogenase activity [GO:0003938]; metal ion binding [GO:0046872]; nucleotide binding [GO:0000166]
A0A5N6RDA4	ATP-dependent (S)-NAD(P)H-hydrate dehydratase (EC 4.2.1.93) (ATP-dependent NAD(P)HX dehydratase)	metabolite repair [GO:0110051]; nicotinamide nucleotide metabolic process [GO:0046496]	cytoplasm [GO:0005737]	ATP binding [GO:0005524]; ATP-dependent NAD(P)H-hydrate dehydratase activity [GO:0047453]
A0A5N6RGR3	AB hydrolase-1 domain-containing protein	translation [GO:0006412]	ribonucleoprotein complex [GO:1990904]; ribosome [GO:0005840]	hydrolase activity [GO:0016787]; structural constituent of ribosome [GO:0003735]
A0A5N6R5R7	UBX domain-containing protein	Protein ubiquitination [GO:0016567] Regulation of protein catabolic process [GO:0042176]	cytoplasm [GO:0005737]	ubiquitin binding [GO:0043130]
A0A5N6RS10	MI domain-containing protein	negative regulation of transcription [GO:0045892]; regulation of translation [GO:0006417]	cytoplasm [GO:0005737]
A0A660KW57	Thioredoxin-like protein Clot (Thioredoxin Clot)	Redox homeostasis [GO:0045454] Response to oxidative stress [GO:0006979] Protein disulfide reduction [GO:0015035]	cytoplasm [GO:0005737]	protein-disulfide reductase [NAD(P)H] activity [GO:0047134]
A0A5N6QH88	RNA helicase (EC 3.6.4.13)	mRNA export from nucleus [GO:0006406]	THO complex [GO:0000347]; transcription export complex [GO:0000346]	ATP binding [GO:0005524]; hydrolase activity [GO:0016787]; nucleic acid binding [GO:0003676]; RNA helicase activity [GO:0003724]
A0A5N6RER9	Serine hydroxymethyltransferase (EC 2.1.2.1)	glycine biosynthetic process from serine [GO:0019264]; tetrahydrofolate interconversion [GO:0035999]	mitochondrion [GO:0005739]	glycine hydroxymethyltransferase activity [GO:0004372]; pyridoxal phosphate binding [GO:0030170]
A0A5N6QK01	Histone-binding protein RBBP4-like N-terminal domain-containing protein	Chromatin organization [GO:0006325] DNA packaging [GO:0006323]	Nucleus [GO:0005634]
A0A5N6RSZ0	Glyceraldehyde-3-phosphate dehydrogenase (EC 1.2.1.-)	glucose metabolic process [GO:0006006]; glycolytic process [GO:0006096]	cytoplasm [GO:0005737]	glyceraldehyde-3-phosphate dehydrogenase (NAD+) (phosphorylating) activity [GO:0004365]; NAD binding [GO:0051287]; NADP binding [GO:0050661]
A0A5N6QJG0	asparagine--tRNA ligase (EC 6.1.1.22)	asparaginyl-tRNA aminoacylation [GO:0006421]	mitochondrion [GO:0005739]	asparagine-tRNA ligase activity [GO:0004816]; ATP binding [GO:0005524]; DNA binding [GO:0003677]
A0A5N6R8Z1	AMP-dependent synthetase/ligase protein	Ligase activity involved in metabolic process [GO:0016879] Small molecule metabolic process [GO:0044281] Protein modification process [GO:0006464]	endoplasmic reticulum [GO:0005783]; membrane [GO:0016020]	long-chain fatty acid-CoA ligase activity [GO:0004467]
A0A5N6QVB1	Proteasome subunit beta	proteolysis catabolic processes [GO:0051603]	cytoplasm [GO:0005737]; nucleus [GO:0005634]; proteasome core complex [GO:0005839]	threonine-type endopeptidase activity [GO:0004298]
A0A5N6R7U5	protein-serine/threonine phosphatase (EC 3.1.3.16)	Protein dephosphorylation [GO:0006470] Regulation of signal transduction [GO:0009966] Cellular protein modification process [GO:0006464]	cytoplasm [GO:0005737]	metal ion binding [GO:0046872]; protein serine/threonine phosphatase activity [GO:0004722]
A0A5N6RG69	PCI domain-containing protein	Protein complex assembly [GO:0006461] Regulation of protein metabolic process [GO:0051246] Cellular protein modification process [GO:0006464]	proteasome complex [GO:0000502]
A0A5N6R7J0	60S ribosomal protein L13	translation [GO:0006412]	cytoplasm ic large ribosomal subunit [GO:0022625]	RNA binding [GO:0003723]; structural constituent of ribosome [GO:0003735]
A0A660KU15	E1 ubiquitin-activating enzyme (EC 6.2.1.45)	DNA damage response [GO:0006974]; ubiquitin-dependent protein catabolic process [GO:0006511]	cytoplasm [GO:0005737]; nucleus [GO:0005634]	ATP binding [GO:0005524]; ubiquitin activating enzyme activity [GO:0004839]
A0A5N6REP0	chitinase (EC 3.2.1.14)	cell wall catabolic process [GO:0016998]; chitin catabolic process [GO:0006032]; defense response to fungus [GO:0050832]; polysaccharide catabolic process [GO:0000272]	apoplast [GO:0048046]	chitin binding [GO:0008061]; chitinase activity [GO:0004568]
A0A5N6RSV5	Prohibitin	mitochondrion organization [GO:0007005]	mitochondrial inner membrane [GO:0005743]
A0A5N6L5V1	Citrate synthase	carbohydrate metabolic process [GO:0005975]; tricarboxylic acid cycle [GO:0006099]	mitochondrial matrix [GO:0005759]	3-demethylubiquinol 3-O-methyltransferase activity [GO:0061542]; citrate (Si)-synthase activity [GO:0004108]; polyprenyldihydroxybenzoate methyltransferase activity [GO:0010420]; proton-transporting ATPase activity, rotational mechanism [GO:0046961]
A0A5N6QYY9	mitochondrial processing peptidase (EC 3.4.24.64) (Beta-MPP)	proteolysis [GO:0006508]	mitochondrion [GO:0005739]	metal ion binding [GO:0046872]; metalloendopeptidase activity [GO:0004222]
A0A660KNC6	RNA-binding protein 8A	RNA processing [GO:0006396]	cytoplasm [GO:0005737]; nucleus [GO:0005634]	mRNA binding [GO:0003729]
A0A5N6QCI6	Glycerol-3-phosphate dehydrogenase (EC 1.1.5.3)	glycerol-3-phosphate m process [GO:0006072]; NADH metabolic process [GO:0006734]	mitochondrion [GO:0005739]	glycerol-3-phosphate dehydrogenase (quinone) activity [GO:0004368]
A0A5N6QM69	Proline iminopeptidase (EC 3.4.11.5)	proteolysis [GO:0006508]	cytoplasm [GO:0005737]	aminopeptidase activity [GO:0004177]
A0A5N6RKG1	40S ribosomal protein S7	RSS biogenesis [GO:0042274]; rRNA processing [GO:0006364]; translation [GO:0006412]	90S preribosome [GO:0030686]; cytoplasm ic small ribosomal subunit [GO:0022627]; small-subunit processome [GO:0032040]	structural constituent of ribosome [GO:0003735]
A0A5N6QPY8	Protein EXORDIUM-like 2	not found	apoplast [GO:0048046]	not found
A0A5N6QVN3	Pollen Ole e 1 allergen and extensin family protein	not found	not found	not found
A0A5N6R3R2	Single-stranded DNA binding protein Ssb-like OB fold domain-containing protein	not found	not found	not found
A0A5N6QHN2	AAA+ ATPase domain-containing protein	GO:0043161 – proteasome-mediated ubiquitin-dependent protein catabolic process, GO:0006511 – ubiquitin-dependent protein catabolic process	cytoplasm [GO:0005737]; proteasome complex [GO:0000502]	ATP binding [GO:0005524]; ATP hydrolysis activity [GO:0016887]
