# Supplementary material for: Seed‐Borne Spirosoma pollinicola in Commercial Hazelnuts: A Global Survey of Microbial Presence and Allergen Diversity
Source: Plant Cell Environ. 2025 Oct 6;49(1):398–409. doi: 10.1111/pce.70225 (PMC12675980; doi:10.1111/pce.70225)
Supplement: Supplementary file 6 — Supplemental Table S3: Top ten GO terms across all three categories (BP, MF, CC) showing significant enrichment. Adjusted p‐values were calculated using the Benjamini‐Hochberg (B‐H) method. Enrichment fold (EF) was calculated as the ratio of the proportion of queries annotated to the term to the proportion of background genes annotated to the term. [file PCE-49-398-s005.xlsx]

## Sheet: gProfiler_cavellana_25-02-2024_
Supplemental Table 3. Top ten GO terms across all three categories (BP, MF, CC) showing significant enrichment. Adjusted p-values were calculated using the Benjamini-Hochberg (B-H) method. Enrichment fold (EF) was calculated as the ratio of the proportion of queries annotated to the term to the proportion of background genes annotated to the term.
No.	category	term_name	term_id	adjp-value	EF	EF
1	GO:MF	nucleotide binding	GO:0000166	5e-324	2.3	2.3
2	GO:MF	metal ion binding	GO:0046872	5e-324	2	2.21
3	GO:MF	nucleic acid binding	GO:0003676	5e-327	2	2.12
4	GO:MF	catalytic activity	GO:0003824	5e-311	2	2.03
5	GO:MF	transporter activity	GO:0005215	3.32426e-276	1.9	1.94
6	GO:MF	oxidoreductase activity	GO:0016705	9.69156e-112	1.8	1.85
7	GO:MF	structural molecule activity	GO:0005198	8.05228e-100	1.7	1.76
8	GO:MF	molecular function regulator activity	GO:0098772	5.99909e-78	1.7	1.67
9	GO:MF	electron transfer activity	GO:0009055	7.28752e-25	1.5	1.58
10	GO:MF	molecular adaptor activity	GO:0060090	7.28341e-21	1.7	1.6
11	GO:MF	actin binding	GO:0003779	3.26191e-10	1.7	2.01
12	GO:BP	metabolic process	GO:0008152	5e-324	2.3	1.52
13	GO:BP	amino acid metabolic process	GO:0006520	7.40944e-66	2.3	1.96
14	GO:BP	developmental process	GO:0032502	1.15931e-65	2.1	1.63
15	GO:BP	intracellular transport	GO:0046907	3.03863e-64	2	1.74
16	GO:BP	carbohydrate derivative biosynthetic process	GO:1901137	5.42707e-57	1.7	1.99
17	GO:BP	protein transport	GO:0015031	3.09643e-53	1.7	1.58
18	GO:BP	protein catabolic process	GO:0030163	8.01627e-32		1.68
19	GO:BP	ribonucleotide metabolic process	GO:0009259	1.4828e-31		1.81
20	GO:BP	response to stimulus	GO:0048583	3.00643e-53		1.55
21	GO:CC	vacuole	GO:0005773	2.34062e-31		2.43
22	GO:CC	intracellular membrane-bounded organelle	GO:0043231	1.4828e-31		2.11
23	GO:CC	protein-containing complex	GO:0043232	1.4828e-31		2.04
23	GO:CC	nucleus	GO:0005634	2.74272e-31		1.95
24	GO:CC	catalytic complex	GO:0030234	2.74272e-31		1.98
25	GO:CC	ribosome	GO:0005840	5.07302e-31		1.74
26	GO:CC	plastid	GO:0009536	5.07302e-31		1.67
27	GO:CC	organelle envelope	GO:0031967	1.39446e-37	2.3	1.61
28	GO:CC	chloroplast	GO:0009507	1.63609e-36	2.2	1.57
29	GO:CC	mitochondrion	GO:0005739	5.60305e-36	2.1	1.51
30	GO:CC	extracellular region	GO:0005576	7.69754e-34	1.7	1.51
					1.5
